# Supplementary material for: Genomic disparities between cancers in adolescent and young adults and in older adults
Source: Nat Commun. 2022 Nov 24;13:7223. doi: 10.1038/s41467-022-34959-2 (PMC9700745; doi:10.1038/s41467-022-34959-2)
Supplement: Supplementary file 14 — Source Data [file 41467_2022_34959_MOESM14_ESM.xlsx]

## Sheet: Figure 1
Figure 1 a-d	Suplementary Data 1

## Sheet: Figure 2
Figure 2a	Supplementary Data 2
Figure 2b-e	Supplementary Data 3
Figure 2f	Supplementary Data 5

## Sheet: Figure 3
Figure 3a-b	Supplementary Data 6
Figure 3d-e	Supplementary Data 7

## Sheet: Figure 3c
	GENIE-DFCI-002474-5659	GENIE-DFCI-002497-5818	GENIE-DFCI-003809-7229	GENIE-DFCI-009835-8240	GENIE-DFCI-011072-11138	GENIE-DFCI-093042-332548	GENIE-DFCI-097784-805365	GENIE-MSK-P-0001489-T01-IM3	GENIE-MSK-P-0004195-T01-IM5	GENIE-MSK-P-0006741-T01-IM5	GENIE-MSK-P-0006741-T02-IM6	GENIE-MSK-P-0006741-T03-IM6	GENIE-MSK-P-0009594-T01-IM5	GENIE-MSK-P-0016262-T01-IM6	GENIE-MSK-P-0021178-T01-IM6	GENIE-MSK-P-0023004-T01-IM6	GENIE-MSK-P-0023004-T02-IM6	GENIE-MSK-P-0026191-T01-IM6	GENIE-MSK-P-0027543-T01-IM6	GENIE-MSK-P-0030305-T01-IM6	GENIE-MSK-P-0032953-T01-IM6	GENIE-MSK-P-0035123-T01-IM6	GENIE-MSK-P-0037088-T01-IM6	GENIE-MSK-P-0038939-T02-IM6	GENIE-MSK-P-0040389-T01-IM6	GENIE-MSK-P-0048302-T01-IM6	GENIE-DFCI-000945-4678	GENIE-DFCI-001540-2133	GENIE-DFCI-001955-710	GENIE-DFCI-001986-11553	GENIE-DFCI-002110-1924	GENIE-DFCI-002136-167	GENIE-DFCI-002531-734	GENIE-DFCI-003236-732	GENIE-DFCI-003631-2072	GENIE-DFCI-003987-342	GENIE-DFCI-004374-7323	GENIE-DFCI-004396-411	GENIE-DFCI-004552-6999	GENIE-DFCI-004591-3787	GENIE-DFCI-004594-2564	GENIE-DFCI-004771-10484	GENIE-DFCI-004891-8356	GENIE-DFCI-004952-7594	GENIE-DFCI-005166-4612	GENIE-DFCI-005678-5268	GENIE-DFCI-005751-3209	GENIE-DFCI-005854-2610	GENIE-DFCI-006474-5867
TP53_mut	1	1	1	1	1	1	1	1	1	1	1	1	1	1	1	1	1	1	1	1	1	1	1	1	1	1	1	1	1	1	1	1	1	1	1	1	1	1	1	1	1	1	1	1	1	1	1	1	1
GATA3_mut	1	1	1	1	1	1	1	1	1	1	1	1	1	1	1	1	1	1	1	1	1	1	1	1	1	1	0	0	0	0	0	0	0	0	0	0	0	0	0	0	0	0	0	0	0	0	0	0	0
CDK12_amp	0	0	0	0	0	0	2	0	0	0	0	0	2	0	0	0	0	0	0	2	0	0	0	0	0	0	0	0	0	0	0	0	0	0	0	0	0	0	0	0	0	0	0	0	0	0	0	0	0
ERBB2_amp	0	0	0	2	0	0	2	0	0	0	0	0	2	0	0	2	2	0	0	2	0	0	0	0	0	0	2	2	0	0	2	2	2	0	0	0	2	0	0	0	0	0	0	0	0	0	2	0	0
BRIP1_amp	0	0	0	0	0	0	0	0	2	2	0	0	0	2	0	0	0	0	2	2	0	0	0	0	0	0	0	0	0	0	0	0	2	0	0	0	0	0	0	0	0	0	0	0	0	0	0	0	0
CD79B_amp	0	0	0	0	0	0	0	0	2	2	0	0	0	0	0	0	0	0	2	2	0	0	2	2	0	0	0	0	0	0	0	0	0	0	0	0	0	0	0	0	0	0	0	0	0	0	0	0	0
PPM1D_amp	0	0	0	0	0	0	0	0	2	2	0	0	0	2	0	0	0	0	2	0	0	0	0	2	0	0	0	0	0	0	0	0	0	0	0	0	0	0	0	0	0	0	0	0	0	0	0	0	0
PRKAR1A_amp	0	0	0	0	0	0	0	0	0	0	0	0	0	0	0	0	0	0	2	2	0	0	0	0	0	0	0	0	0	0	0	0	0	0	0	0	0	0	0	0	0	0	0	0	0	0	0	0	0
HOXB13_amp	0	0	0	0	0	0	0	0	2	0	0	0	0	0	0	2	2	0	0	0	0	0	0	0	0	0	0	0	0	0	0	0	0	0	0	0	0	0	0	0	0	0	0	0	0	0	0	0	0
SPOP_amp	0	0	0	0	0	0	0	0	2	0	0	0	0	0	0	2	2	0	2	2	0	0	0	2	0	0	0	0	0	0	0	0	0	0	0	0	0	0	0	0	0	0	0	0	0	0	0	0	0
Metastatic status	Primary	Metastasis	Primary	Primary	Primary	Primary	Primary	Metastasis	Metastasis	Metastasis	Metastasis	Metastasis	Primary	Primary	Primary	Primary	Primary	Metastasis	Primary	Metastasis	Primary	Primary	Primary	Metastasis	Metastasis	Metastasis	Primary	Metastasis	Primary	Primary	Metastasis	Metastasis	Primary	Primary	Primary	Metastasis	Metastasis	Primary	Primary	Primary	Primary	Primary	Primary	Primary	Primary	Primary	Metastasis	Primary	Primary
Histological subtype	Breast Invasive Ductal Carcinoma	Invasive Breast Carcinoma	Breast Invasive Ductal Carcinoma	Breast Invasive Ductal Carcinoma	Breast Invasive Ductal Carcinoma	Breast Invasive Ductal Carcinoma	Breast Invasive Ductal Carcinoma	Breast Invasive Ductal Carcinoma	Breast Invasive Ductal Carcinoma	Breast Invasive Ductal Carcinoma	Breast Invasive Ductal Carcinoma	Breast Invasive Ductal Carcinoma	Breast Invasive Ductal Carcinoma	Breast Invasive Ductal Carcinoma	Breast Invasive Ductal Carcinoma	Breast Invasive Ductal Carcinoma	Breast Invasive Ductal Carcinoma	Invasive Breast Carcinoma	Breast Invasive Ductal Carcinoma	Breast Invasive Ductal Carcinoma	Breast Invasive Ductal Carcinoma	Breast Invasive Ductal Carcinoma	Breast Invasive Ductal Carcinoma	Breast Invasive Carcinoma, NOS	Breast Invasive Carcinoma, NOS	Breast Invasive Cancer, NOS	Breast Invasive Ductal Carcinoma	Invasive Breast Carcinoma	Breast Invasive Ductal Carcinoma	Breast Invasive Ductal Carcinoma	Invasive Breast Carcinoma	Invasive Breast Carcinoma	Breast Invasive Ductal Carcinoma	Breast Invasive Ductal Carcinoma	Invasive Breast Carcinoma	Breast Invasive Ductal Carcinoma	Breast Invasive Ductal Carcinoma	Breast Invasive Ductal Carcinoma	Breast Invasive Ductal Carcinoma	Breast Mixed Ductal and Lobular Carcinoma	Invasive Breast Carcinoma	Breast Invasive Ductal Carcinoma	Breast Invasive Ductal Carcinoma	Breast Invasive Ductal Carcinoma	Breast Invasive Ductal Carcinoma	Breast Invasive Ductal Carcinoma	Invasive Breast Carcinoma	Breast Invasive Ductal Carcinoma	Breast Mixed Ductal and Lobular Carcinoma
1: mutation/amplification
0: wildtype
[truncated: 866 more columns]

## Sheet: Figure 4a
groups	vital.status	survtime (Month)
AYA	1	2
AYA	1	26
AYA	1	3
AYA	1	12
AYA	1	1
AYA	0	13
AYA	1	14
AYA	1	1
AYA	1	3
AYA	1	0
AYA	1	31
AYA	1	0
AYA	1	6
AYA	1	4
AYA	0	39
AYA	0	16
AYA	1	12
AYA	0	31
AYA	0	43
AYA	1	11
AYA	1	3
AYA	1	1
AYA	1	0
AYA	1	10
AYA	1	10
AYA	1	8
AYA	1	6
AYA	0	3
AYA	1	13
AYA	0	33
AYA	1	18
AYA	1	7
AYA	0	32
AYA	1	7
AYA	0	15
AYA	1	34
AYA	1	8
AYA	0	32
AYA	1	13
AYA	0	33
AYA	0	30
AYA	1	7
AYA	1	5
AYA	0	31
AYA	1	1
AYA	0	30
AYA	1	4
AYA	1	13
AYA	0	30
AYA	1	0
AYA	1	2
AYA	1	4
AYA	0	32
AYA	1	4
AYA	0	2
AYA	0	28
AYA	1	14
AYA	1	15
AYA	0	29
AYA	1	27
AYA	1	0
AYA	0	71
AYA	1	1
AYA	1	1
AYA	1	25
AYA	1	0
AYA	1	14
AYA	1	11
AYA	1	1
AYA	1	12
AYA	1	14
AYA	0	3
AYA	1	5
AYA	1	8
AYA	0	30
AYA	0	9
AYA	1	3
AYA	0	13
AYA	1	10
AYA	1	4
AYA	1	5
AYA	1	12
AYA	0	10
AYA	1	1
AYA	0	14
AYA	1	14
AYA	0	16
AYA	0	19
AYA	1	3
AYA	1	2
AYA	0	2
AYA	0	17
AYA	0	19
AYA	0	16
AYA	0	17
AYA	0	15
AYA	0	9
AYA	0	6
AYA	1	12
AYA	1	1
AYA	0	5
AYA	0	4
AYA	1	9
AYA	0	2
AYA	0	1
AYA	0	22
AYA	1	5
AYA	0	9
AYA	0	9
AYA	0	8
AYA	0	3
AYA	0	4
AYA	0	3
AYA	0	5
OA	1	0
OA	1	1
OA	0	42
OA	0	43
OA	0	57
OA	1	12
OA	1	18
OA	0	4
OA	1	1
OA	0	8
OA	1	2
OA	1	13
OA	1	8
OA	0	7
OA	1	3
OA	0	17
OA	1	3
OA	0	35
OA	1	30
OA	0	15
OA	1	2
OA	1	17
OA	1	1
OA	0	39
OA	1	2
OA	0	9
OA	1	5
OA	0	21
OA	1	5
OA	1	8
OA	1	6
OA	0	42
OA	0	57
OA	1	7
OA	1	2
OA	0	77
OA	0	17
OA	0	28
OA	0	17
OA	0	80
OA	1	32
OA	0	3
OA	0	2
OA	1	1
OA	1	4
OA	0	42
OA	1	31
OA	0	24
OA	1	6
OA	1	14
OA	1	17
OA	1	35
OA	1	5
OA	1	0
OA	1	10
OA	1	0
OA	1	11
OA	1	16
OA	0	57
OA	1	33
OA	1	21
OA	1	17
OA	1	13
OA	1	10
OA	0	48
OA	1	2
OA	1	7
OA	1	30
OA	1	8
OA	1	19
OA	0	45
OA	0	42
OA	1	10
OA	1	27
OA	1	2
OA	1	13
OA	0	29
OA	0	70
OA	1	6
OA	1	6
OA	1	2
OA	1	3
OA	0	23
OA	1	9
OA	1	2
OA	1	9
OA	1	3
OA	1	1
OA	1	42
OA	1	2
OA	1	10
OA	0	40
OA	1	16
OA	1	3
OA	0	4
OA	1	4
OA	1	4
OA	1	7
OA	1	17
OA	0	12
OA	1	6
OA	1	15
OA	0	43
OA	1	3
OA	0	11
OA	0	34
OA	0	40
OA	1	1
OA	1	10
OA	1	5
OA	1	5
OA	1	4
OA	1	2
OA	1	9
OA	1	15
OA	0	40
OA	0	13
OA	0	40
OA	1	10
OA	0	13
OA	1	4
OA	1	2
OA	0	10
OA	1	3
OA	0	6
OA	1	3
OA	0	7
OA	0	17
OA	0	9
OA	1	9
OA	1	2
OA	0	23
OA	1	4
OA	1	1
OA	1	4
OA	1	8
OA	0	7
OA	0	33
OA	1	4
OA	1	7
OA	0	25
OA	0	0
OA	1	6
OA	0	22
OA	1	9
OA	1	22
OA	1	10
OA	1	11
OA	1	17
OA	1	19
OA	0	39
OA	0	21
OA	1	3
OA	1	15
OA	1	25
OA	0	14
OA	0	39
OA	1	8
OA	1	10
OA	1	11
OA	1	21
OA	0	32
OA	0	39
OA	1	1
OA	1	6
OA	1	7
OA	1	13
OA	1	6
OA	1	1
OA	1	4
OA	1	8
OA	1	18
OA	1	14
OA	1	24
OA	1	41
OA	1	28
OA	1	10
OA	1	19
OA	1	25
OA	0	6
OA	0	39
OA	1	8
OA	1	22
OA	0	6
OA	1	2
OA	0	46
OA	0	60
OA	1	21
OA	0	37
OA	0	11
OA	1	4
OA	1	4
OA	0	41
OA	1	32
OA	0	40
OA	1	6
OA	0	25
OA	1	2
OA	1	4
OA	1	11
OA	1	2
OA	1	7
OA	1	6
OA	0	6
OA	1	9
OA	0	8
OA	0	25
OA	0	46
OA	0	15
OA	0	38
OA	1	4
OA	1	1
OA	1	2
OA	1	13
OA	1	3
OA	1	6
OA	1	24
OA	0	30
OA	1	12
OA	0	17
OA	1	11
OA	1	11
OA	1	2
OA	1	21
OA	1	12
OA	1	59
OA	1	3
OA	0	22
OA	1	28
OA	1	2
OA	1	5
OA	1	7
OA	1	7
OA	1	13
OA	1	13
OA	0	28
OA	0	28
OA	1	7
OA	1	3
OA	1	2
OA	0	28
OA	0	37
OA	1	21
OA	1	2
OA	1	2
OA	1	19
OA	1	17
OA	1	0
OA	0	17
OA	0	13
OA	1	15
OA	1	16
OA	0	29
OA	1	7
OA	0	38
OA	0	33
OA	1	1
OA	0	23
OA	1	25
OA	1	4
OA	1	9
OA	1	21
OA	1	1
OA	1	1
OA	0	39
OA	1	2
OA	0	21
OA	0	5
OA	0	41
OA	0	45
OA	1	12
OA	0	45
OA	0	34
OA	1	36
OA	1	4
OA	1	6
OA	0	33
OA	0	35
OA	1	5
OA	1	2
OA	1	3
OA	0	9
OA	0	20
OA	0	34
OA	0	36
OA	1	30
OA	1	5
OA	1	15
OA	0	35
OA	0	15
OA	0	34
OA	0	27
OA	0	51
OA	0	24
OA	0	35
OA	1	11
OA	1	8
OA	1	13
OA	1	0
OA	0	5
OA	0	0
OA	1	6
OA	1	49
OA	0	40
OA	0	4
OA	0	65
OA	0	26
OA	0	2
OA	0	3
OA	1	3
OA	1	1
OA	1	1
OA	0	7
OA	1	21
OA	1	15
OA	1	4
OA	0	13
OA	1	12
OA	1	0
OA	0	9
OA	1	3
OA	1	28
OA	1	4
OA	1	41
OA	0	43
OA	0	28
OA	1	4
OA	1	6
OA	1	3
OA	1	23
OA	1	2
OA	0	12
OA	1	22
OA	0	27
OA	1	7
OA	0	35
OA	0	25
OA	0	38
OA	0	16
OA	1	31
OA	0	18
OA	1	18
OA	1	4
OA	1	42
OA	0	6
OA	1	2
OA	1	3
OA	0	13
OA	1	7
OA	1	1
OA	0	32
OA	0	35
OA	0	9
OA	0	49
OA	1	6
OA	1	0
OA	0	38
OA	0	21
OA	0	39
OA	1	1
OA	1	24
OA	0	35
OA	0	26
OA	1	11
OA	0	24
OA	1	13
OA	1	10
OA	1	20
OA	0	11
OA	0	42
OA	1	22
OA	0	38
OA	1	47
OA	1	9
OA	1	8
OA	0	30
OA	0	7
OA	1	4
OA	0	0
OA	1	5
OA	1	2
OA	1	32
OA	0	30
OA	0	18
OA	0	29
OA	1	2
OA	1	16
OA	0	21
OA	0	6
OA	0	21
OA	0	39
OA	1	2
OA	1	19
OA	1	29
OA	0	44
OA	0	18
OA	0	33
OA	0	32
OA	1	9
OA	1	17
OA	0	34
OA	1	46
OA	0	25
OA	1	1
OA	0	51
OA	0	36
OA	0	3
OA	0	31
OA	1	34
OA	0	18
OA	0	15
OA	0	28
OA	0	11
OA	1	11
OA	1	5
OA	0	31
OA	0	33
OA	1	40
OA	0	32
OA	0	1
OA	1	27
OA	1	19
OA	1	11
OA	0	33
OA	0	32
OA	0	69
OA	1	29
OA	0	39
OA	1	27
OA	0	18
OA	1	2
OA	1	5
OA	0	13
OA	0	7
OA	1	50
OA	1	2
OA	1	5
OA	0	29
OA	1	1
OA	1	1
OA	1	17
OA	0	56
OA	1	20
OA	0	30
OA	1	44
OA	0	25
OA	1	13
OA	0	49
OA	0	32
OA	0	37
OA	1	2
OA	0	36
OA	1	11
OA	1	21
OA	1	16
OA	0	33
OA	1	1
OA	0	55
OA	0	17
OA	0	0
OA	1	8
OA	1	1
OA	1	1
OA	0	28
OA	1	5
OA	0	1
OA	1	7
OA	1	8
OA	0	23
OA	1	20
OA	1	11
OA	1	6
OA	0	20
OA	0	48
OA	1	14
OA	0	13
OA	1	11
OA	1	1
OA	1	44
OA	0	29
OA	0	21
OA	1	14
OA	0	10
OA	0	7
OA	0	25
OA	1	10
OA	0	14
OA	1	10
OA	0	48
OA	1	4
OA	0	29
OA	0	15
OA	0	14
OA	0	18
OA	1	3
OA	1	7
OA	1	5
OA	1	5
OA	0	21
OA	1	29
OA	0	26
OA	0	29
OA	1	15
OA	0	2
OA	0	38
OA	0	39
OA	0	19
OA	0	47
OA	1	9
OA	1	7
OA	0	12
OA	0	30
OA	1	20
OA	0	14
OA	0	24
OA	1	24
OA	0	19
OA	1	1
OA	1	21
OA	1	6
OA	0	10
OA	0	5
OA	1	7
OA	0	50
OA	0	4
OA	1	8
OA	1	2
OA	1	5
OA	1	13
OA	1	24
OA	1	4
OA	0	42
OA	1	12
OA	1	9
OA	0	28
OA	1	3
OA	1	15
OA	1	0
OA	1	7
OA	0	38
OA	0	1
OA	0	28
OA	1	24
OA	0	25
OA	0	19
OA	1	12
OA	1	22
OA	0	2
OA	1	8
OA	0	29
OA	1	58
OA	0	50
OA	1	33
OA	1	5
OA	1	27
OA	0	43
OA	1	1
OA	1	2
OA	1	1
OA	1	19
OA	1	21
OA	1	47
OA	0	32
OA	0	39
OA	0	30
OA	1	11
OA	0	20
OA	0	19
OA	1	11
OA	0	9
OA	0	19
OA	0	44
OA	1	9
OA	1	14
OA	1	36
OA	1	5
OA	1	7
OA	1	7
OA	0	23
OA	0	28
OA	0	18
OA	1	3
OA	0	29
OA	0	20
OA	0	18
OA	1	68
OA	1	2
OA	0	16
OA	1	9
OA	1	7
OA	1	28
OA	1	9
OA	0	29
OA	1	10
OA	1	4
OA	0	19
OA	0	78
OA	1	1
OA	1	14
OA	0	20
OA	1	30
OA	1	13
OA	0	69
OA	1	3
OA	0	30
OA	1	12
OA	1	13
OA	0	61
OA	1	3
OA	1	5
OA	1	2
OA	0	28
OA	1	6
OA	1	3
OA	1	12
OA	1	32
OA	1	13
OA	1	1
OA	1	6
OA	0	15
OA	1	1
OA	0	1
OA	0	21
OA	0	17
OA	0	24
OA	1	2
OA	1	15
OA	0	28
OA	1	4
OA	0	15
OA	0	10
OA	1	9
OA	0	6
OA	1	8
OA	1	6
OA	0	29
OA	0	31
OA	1	9
OA	1	12
OA	0	28
OA	0	30
OA	1	11
OA	0	22
OA	1	8
OA	0	27
OA	0	7
OA	1	2
OA	0	13
OA	0	5
OA	1	16
OA	1	2
OA	1	4
OA	1	2
OA	0	19
OA	0	11
OA	0	29
OA	0	7
OA	1	4
OA	1	10
OA	1	3
OA	1	7
OA	1	5
OA	1	1
OA	0	32
OA	1	2
OA	0	48
OA	0	18
OA	1	7
OA	1	17
OA	1	2
OA	1	5
OA	1	18
OA	0	27
OA	0	23
OA	1	11
OA	0	4
OA	1	12
OA	0	12
OA	0	31
OA	0	22
OA	1	12
OA	1	1
OA	1	5
OA	1	4
OA	1	23
OA	0	3
OA	1	29
OA	1	3
OA	1	6
OA	0	35
OA	1	1
OA	1	4
OA	0	27
OA	0	24
OA	1	8
OA	1	2
OA	0	15
OA	0	27
OA	1	1
OA	0	18
OA	0	39
OA	0	33
OA	0	3
OA	1	16
OA	0	4
OA	1	6
OA	0	23
OA	0	11
OA	1	5
OA	0	28
OA	1	15
OA	1	2
OA	0	24
OA	1	10
OA	1	2
OA	0	23
OA	0	14
OA	0	29
OA	1	4
OA	0	26
OA	1	5
OA	1	8
OA	1	1
OA	1	10
OA	1	34
OA	0	24
OA	1	7
OA	0	23
OA	0	0
OA	1	6
OA	1	11
OA	0	18
OA	0	29
OA	0	24
OA	1	2
OA	1	16
OA	1	5
OA	1	9
OA	1	3
OA	0	15
OA	1	11
OA	0	24
OA	0	15
OA	1	8
OA	0	9
OA	0	25
OA	0	8
OA	0	25
OA	1	12
OA	0	11
OA	0	3
OA	0	21
OA	1	8
OA	1	11
OA	0	24
OA	0	21
OA	1	3
OA	1	5
OA	1	3
OA	0	21
OA	0	16
OA	1	5
OA	1	3
OA	0	24
OA	0	19
OA	1	1
OA	1	1
OA	1	5
OA	1	15
OA	0	25
OA	1	11
OA	0	23
OA	0	44
OA	0	21
OA	1	4
OA	0	23
OA	1	6
OA	1	4
OA	0	10
OA	1	13
OA	1	8
OA	1	10
OA	1	5
OA	0	22
OA	0	24
OA	1	14
OA	1	7
OA	1	18
OA	1	2
OA	1	2
OA	0	20
OA	0	39
OA	0	31
OA	0	20
OA	1	18
OA	0	45
OA	0	25
OA	0	13
OA	1	8
OA	1	4
OA	0	27
OA	0	24
OA	0	15
OA	1	11
OA	0	26
OA	1	7
OA	0	24
OA	0	25
OA	0	22
OA	1	7
OA	0	35
OA	0	21
OA	0	0
OA	1	1
OA	0	23
OA	0	25
OA	0	30
OA	0	21
OA	1	4
OA	0	19
OA	1	9
OA	0	38
OA	0	1
OA	1	1
OA	1	21
OA	1	9
OA	0	20
OA	1	11
OA	1	1
OA	0	0
OA	0	20
OA	1	13
OA	1	7
OA	0	23
OA	1	5
OA	1	9
OA	0	56
OA	0	13
OA	1	23
OA	1	3
OA	1	23
OA	1	7
OA	1	5
OA	0	19
OA	1	2
OA	1	1
OA	1	1
OA	0	24
OA	1	2
OA	1	15
OA	0	56
OA	0	20
OA	0	26
OA	1	22
OA	1	5
OA	0	24
OA	1	4
OA	0	23
OA	1	2
OA	1	19
OA	1	4
OA	1	16
OA	0	16
OA	0	24
OA	1	16
OA	1	15
OA	0	20
OA	1	1
OA	1	1
OA	0	24
OA	1	5
OA	1	7
OA	0	23
OA	0	13
OA	0	23
OA	0	24
OA	1	13
OA	0	3
OA	1	9
OA	1	2
OA	1	3
OA	0	27
OA	1	10
OA	1	11
OA	0	15
OA	1	1
OA	0	18
OA	1	6
OA	0	0
OA	0	23
OA	0	21
OA	1	2
OA	0	7
OA	0	25
OA	0	17
OA	0	9
OA	0	25
OA	1	3
OA	1	4
OA	0	25
OA	0	25
OA	1	21
OA	0	16
OA	0	28
OA	0	18
OA	1	3
OA	1	21
OA	1	0
OA	0	34
OA	1	29
OA	1	9
OA	0	23
OA	0	23
OA	1	2
OA	1	1
OA	1	3
OA	1	5
OA	0	1
OA	1	0
OA	1	9
OA	1	14
OA	1	2
OA	1	2
OA	1	4
OA	0	22
OA	1	15
OA	0	30
OA	0	11
OA	1	4
OA	0	12
OA	0	3
OA	1	11
OA	1	16
OA	1	3
OA	1	18
OA	0	2
OA	0	13
OA	1	15
OA	0	15
OA	1	18
OA	1	22
OA	1	15
OA	0	5
OA	1	2
OA	0	22
OA	0	24
OA	1	10
OA	1	7
OA	1	10
OA	0	8
OA	0	7
OA	1	2
OA	1	0
OA	0	22
OA	1	7
OA	1	2
OA	1	13
OA	1	11
OA	1	12
OA	1	1
OA	1	3
OA	0	4
OA	1	0
OA	1	2
OA	1	4
OA	1	3
OA	1	1
OA	1	11
OA	1	4
OA	0	18
OA	0	9
OA	1	2
OA	0	24
OA	0	17
OA	1	20
OA	1	7
OA	1	12
OA	0	7
OA	1	9
OA	0	2
OA	1	13
OA	1	3
OA	1	4
OA	0	5
OA	0	4
OA	0	66
OA	0	17
OA	1	2
OA	1	19
OA	0	22
OA	1	3
OA	1	2
OA	1	1
OA	0	16
OA	1	6
OA	1	1
OA	0	16
OA	0	21
OA	1	0
OA	1	8
OA	1	3
OA	0	13
OA	0	3
OA	1	4
OA	1	7
OA	1	3
OA	1	5
OA	0	11
OA	0	21
OA	1	9
OA	0	21
OA	0	19
OA	1	4
OA	0	16
OA	0	18
OA	1	2
OA	0	23
OA	0	12
OA	0	24
OA	0	45
OA	1	14
OA	0	17
OA	0	18
OA	1	5
OA	1	3
OA	1	16
OA	1	14
OA	0	17
OA	0	19
OA	1	7
OA	0	20
OA	0	22
OA	0	22
OA	0	16
OA	0	20
OA	1	18
OA	0	20
OA	0	23
OA	1	10
OA	0	22
OA	0	5
OA	1	7
OA	1	9
OA	1	11
OA	0	30
OA	0	3
OA	0	18
OA	1	2
OA	1	15
OA	0	20
OA	1	2
OA	0	18
OA	0	10
OA	1	19
OA	1	11
OA	0	3
OA	1	13
OA	1	10
OA	0	2
OA	1	12
OA	0	19
OA	1	4
OA	1	13
OA	0	43
OA	1	3
OA	0	55
OA	1	0
OA	0	19
OA	0	8
OA	1	9
OA	1	7
OA	0	49
OA	0	20
OA	1	9
OA	0	20
OA	0	19
OA	0	15
OA	1	3
OA	0	11
OA	0	13
OA	1	9
OA	1	8
OA	1	13
OA	1	13
OA	1	33
OA	1	2
OA	1	4
OA	1	5
OA	0	19
OA	1	11
OA	1	20
OA	0	18
OA	1	6
OA	1	60
OA	1	14
OA	1	2
OA	0	13
OA	0	20
OA	0	17
OA	0	17
OA	0	18
OA	0	13
OA	1	14
OA	0	19
OA	0	17
OA	0	15
OA	0	20
OA	0	8
OA	0	19
OA	1	13
OA	1	8
OA	1	15
OA	1	3
OA	1	5
OA	0	17
OA	0	46
OA	0	15
OA	0	15
OA	0	1
OA	0	28
OA	1	33
OA	0	7
OA	1	7
OA	1	16
OA	1	8
OA	0	13
OA	1	21
OA	1	10
OA	1	8
OA	0	18
OA	1	18
OA	0	19
OA	1	9
OA	0	7
OA	0	20
OA	1	6
OA	1	6
OA	0	13
OA	0	9
OA	1	10
OA	0	80
OA	1	2
OA	1	9
OA	0	2
OA	0	17
OA	1	4
OA	0	14
OA	0	16
OA	0	17
OA	0	18
OA	1	9
OA	1	8
OA	1	1
OA	0	17
OA	1	2
OA	1	5
OA	0	35
OA	0	11
OA	1	11
OA	1	8
OA	0	16
OA	0	6
OA	0	3
OA	0	16
OA	1	5
OA	0	6
OA	1	12
OA	0	16
OA	0	17
OA	1	1
OA	0	18
OA	0	21
OA	0	17
OA	0	16
OA	1	1
OA	1	5
OA	1	6
OA	1	7
OA	1	12
OA	1	2
OA	1	4
OA	0	20
OA	0	12
OA	0	17
OA	0	13
OA	0	15
OA	0	14
OA	0	25
OA	1	10
OA	0	2
OA	1	17
OA	1	1
OA	0	17
OA	1	3
OA	1	13
OA	1	0
OA	0	12
OA	1	6
OA	0	14
OA	0	14
OA	0	15
OA	1	1
OA	0	18
OA	0	6
OA	0	8
OA	0	15
OA	0	0
OA	0	20
OA	1	5
OA	0	13
OA	0	15
OA	1	2
OA	0	10
OA	0	13
OA	1	14
OA	0	16
OA	0	15
OA	0	15
OA	1	9
OA	0	30
OA	0	8
OA	1	14
OA	0	14
OA	1	13
OA	0	14
OA	0	15
OA	0	21
OA	0	26
OA	0	20
OA	1	24
OA	1	28
OA	0	10
OA	0	5
OA	0	18
OA	0	14
OA	0	15
OA	0	18
OA	0	14
OA	0	13
OA	0	18
OA	1	9
OA	1	58
OA	0	14
OA	0	5
OA	0	16
OA	1	1
OA	0	15
OA	0	38
OA	0	16
OA	0	15
OA	1	14
OA	1	6
OA	0	15
OA	0	2
OA	0	17
OA	0	23
OA	1	6
OA	1	10
OA	0	14
OA	0	15
OA	0	5
OA	0	15
OA	0	16
OA	0	14
OA	1	2
OA	0	7
OA	0	14
OA	1	1
OA	0	15
OA	0	67
OA	1	9
OA	0	8
OA	0	7
OA	1	3
OA	0	14
OA	1	22
OA	1	3
OA	1	3
OA	0	23
OA	0	10
OA	0	15
OA	1	3
OA	1	5
OA	1	1
OA	0	12
OA	0	20
OA	1	11
OA	1	8
OA	1	2
OA	1	14
OA	0	23
OA	1	3
OA	0	22
OA	1	3
OA	1	6
OA	0	14
OA	0	8
OA	0	14
OA	1	1
OA	1	11
OA	1	10
OA	0	16
OA	1	4
OA	0	10
OA	0	14
OA	1	10
OA	1	4
OA	0	14
OA	0	13
OA	0	14
OA	0	14
OA	1	1
OA	0	10
OA	0	3
OA	0	13
OA	0	5
OA	0	12
OA	0	1
OA	0	13
OA	0	7
OA	0	21
OA	1	4
OA	0	1
OA	0	13
OA	1	3
OA	1	4
OA	0	2
OA	1	18
OA	1	19
OA	0	6
OA	0	12
OA	0	6
OA	1	2
OA	1	1
OA	0	3
OA	0	14
OA	0	11
OA	1	8
OA	1	2
OA	0	12
OA	0	3
OA	0	6
OA	1	3
OA	1	0
OA	0	14
OA	1	4
OA	0	1
OA	0	5
OA	0	12
OA	0	2
OA	0	13
OA	1	2
OA	0	3
OA	1	6
OA	0	12
OA	1	5
OA	1	1
OA	0	1
OA	0	15
OA	0	14
OA	0	9
OA	0	13
OA	0	10
OA	0	3
OA	1	2
OA	0	13
OA	0	1
OA	1	2
OA	0	12
OA	0	1
OA	1	11
OA	0	10
OA	0	6
OA	0	4
OA	1	3
OA	1	3
OA	0	7
OA	0	12
OA	0	11
OA	1	10
OA	0	10
OA	1	5
OA	0	2
OA	1	14
OA	0	5
OA	1	1
OA	1	2
OA	0	9
OA	1	3
OA	0	8
OA	1	7
OA	0	12
OA	0	10
OA	0	7
OA	0	2
OA	1	10
OA	0	12
OA	0	10
OA	0	10
OA	1	3
OA	1	9
OA	0	8
OA	0	9
OA	1	5
OA	1	2
OA	0	9
OA	0	8
OA	1	2
OA	1	4
OA	0	8
OA	0	9
OA	0	9
OA	0	15
OA	1	3
OA	1	9
OA	0	12
OA	0	3
OA	0	9
OA	1	4
OA	0	8
OA	1	1
OA	0	4
OA	0	8
OA	1	3
OA	0	18
OA	0	8
OA	1	4
OA	0	14
OA	1	5
OA	0	5
OA	0	5
OA	0	6
OA	0	6
OA	0	1
OA	0	7
OA	0	6
OA	0	51
OA	0	9
OA	1	7
OA	1	1
OA	0	11
OA	0	7
OA	0	19
OA	0	8
OA	0	9
OA	0	2
OA	0	5
OA	0	6
OA	0	27
OA	0	6
OA	1	4
OA	1	4
OA	1	7
OA	0	5
OA	0	2
OA	1	2
OA	0	3
OA	0	7
OA	0	3
OA	0	6
OA	1	6
OA	0	6
OA	0	6
OA	0	6
OA	0	4
OA	1	5
OA	0	9
OA	0	5
OA	1	7
OA	0	3
OA	0	1
OA	0	11
OA	1	8
OA	0	5
OA	1	6
OA	0	2
OA	0	10
OA	0	5
OA	1	3
OA	0	8
OA	0	2
OA	0	2
OA	0	4
OA	0	14
OA	0	4
OA	0	2
OA	0	3
OA	0	4
OA	0	1
OA	0	3
OA	0	3
OA	0	2
OA	0	3
OA	0	2
OA	0	2
OA	0	4
OA	0	7
OA	0	4
OA	0	16
OA	0	3
OA	0	2
OA	0	3
OA	0	3
OA	0	1
OA	0	3
OA	0	6
OA	0	2
OA	0	4
OA	0	5
OA	0	6
OA	0	4
OA	0	8
OA	0	1
OA	0	2
OA	0	2
OA	0	3
OA	0	3
OA	0	2
OA	0	2
OA	0	4
OA	0	8
OA	0	8
OA	0	2
OA	0	1
OA	0	3
OA	0	3
OA	0	1
OA	0	1
OA	0	1
OA	0	3
OA	0	4
OA	0	41
OA	0	3

## Sheet: Figure 4b
	#patient	coef	exp.coef.	se.coef.	z	Pr...z..	exp.coef..1	exp..coef.	lower..95	upper..95
Whole cohort	1646	0.283659	1.32798	0.128438	2.20853	0.0272071	1.32798	0.753023	1.03244	1.70812
Breast Cancer	43	0.099454	1.10457	0.440302	0.225877	0.821297	1.10457	0.905332	0.466022	2.61805
Esophagogastric Cancer	126	0.450602	1.56926	0.411083	1.09613	0.273021	1.56926	0.637245	0.701099	3.51243
Bladder Cancer	214	-0.423672	0.654639	1.00649	-0.420942	0.673798	0.654639	1.52756	0.0910499	4.70678
Non-Small Cell Lung Cancer	350	0.218196	1.24383	0.505308	0.431808	0.665881	1.24383	0.803968	0.462	3.34873
Head and Neck Cancer	138	0.49668	1.64326	0.357479	1.3894	0.164712	1.64326	0.608547	0.815491	3.31125
Cancer of Unknown Primary	87	-0.635803	0.52951	0.729414	-0.871663	0.383392	0.52951	1.88854	0.126764	2.21183
Melanoma	317	0.378646	1.46031	0.304567	1.24323	0.213785	1.46031	0.684788	0.803888	2.65272
Colorectal Cancer	110	-0.0297081	0.970729	0.400749	-0.0741314	0.940906	0.970729	1.03015	0.442568	2.1292
Renal Cell Carcinoma	148	1.39873	4.05005	0.524661	2.66597	0.00767666	4.05005	0.24691	1.44833	11.3254
Glioma	113	0.0112943	1.01136	0.321142	0.0351692	0.971945	1.01136	0.988769	0.53895	1.89785

## Sheet: Figure 4c
#In columns POLE and POLD				#In column MMR
2: Driving mutations				2: Truncating mutations
1: Other mutations				1: Other mutations
0: WT				0:WT
PATIENT_ID	SAMPLE_ID	AGE_AT_SEQ_REPORT	SAMPLE_TYPE	SEQ_ASSAY_ID	CANCER_TYPE	CANCER_TYPE_DETAILED	SAMPLE_TYPE_DETAILED	mutation_num_rmsilent	coverage	mutation_rate_rmsilent	indel_num	indel_rate	indel/snv ratio	APOBEC	Smoking/Tobacco	BRCA1/2	MMR	UV	POLE	TMZ	dominantfreq	dominantsig	sig2num	POLE	POLD	MMR
GENIE-VICC-305006	GENIE-VICC-305006-unk-1	37	Primary	VICC-01-T7	Adrenocortical Carcinoma	Adrenocortical Carcinoma	Primary tumor	19	1.48557	12.7897	6	4.03885	0.461538	0.0925948	0	0	0.907405	0	0	0	0.907405	MMR	1	1	0	0
GENIE-MSK-P-0023740	GENIE-MSK-P-0023740-T01-IM6	36	Primary	MSK-IMPACT468	Ampullary Cancer	Ampullary Carcinoma	Primary tumor	101	1.17127	86.2311	30	25.6132	0.422535	0	0	0	0.897026	0.0285783	0.0743961	0	0.897026	MMR	1	1	1	2
GENIE-MSK-P-0003555	GENIE-MSK-P-0003555-T01-IM5	31	Primary	MSK-IMPACT410	Bladder Cancer	Bladder Urothelial Carcinoma	Primary tumor	68	1.05556	64.421	24	22.7368	0.545455	0	0	0	1	0	0	0	1	MMR	1	1	1	1
GENIE-DFCI-170257	GENIE-DFCI-170257-2393621	34	Primary	DFCI-ONCOPANEL-3.1	Breast Cancer	Breast Invasive Ductal Carcinoma	Primary tumor	23	1.32528	17.3548	1	0.754557	0.0454545	0.258103	0.0746495	0	0.401209	0.055754	0.0322888	0.177995	0.401209	MMR	1	0	0	0
GENIE-MSK-P-0032953	GENIE-MSK-P-0032953-T01-IM6	34	Primary	MSK-IMPACT468	Breast Cancer	Breast Invasive Ductal Carcinoma	Primary tumor	19	1.17127	16.2217	7	5.97641	0.583333	0	0	0	0.978624	0	0.0213755	0	0.978624	MMR	1	0	0	0
GENIE-DFCI-167549	GENIE-DFCI-167549-1729123	34	Metastasis	DFCI-ONCOPANEL-3.1	Breast Cancer	Invasive Breast Carcinoma	Metastasis site unspecified	21	1.32528	15.8457	5	3.77278	0.3125	0	0	0.368412	0.621529	0	0	0.010059	0.621529	MMR	1	0	0	1
GENIE-DFCI-200670	GENIE-DFCI-200670-2839233	27	Metastasis	DFCI-ONCOPANEL-3.1	Breast Cancer	Invasive Breast Carcinoma	Metastasis site unspecified	17	1.32528	12.8275	NA	NA	NA	0	0	0.147762	0.652207	0	0.0581449	0.141886	0.652207	MMR	1	0	0	0
GENIE-DFCI-108872	GENIE-DFCI-108872-853452	39	Primary	DFCI-ONCOPANEL-3	Breast Cancer	Breast Invasive Ductal Carcinoma	Primary tumor	16	1.32528	12.0729	1	0.754557	0.0625	0	0.102649	0	0.627508	0.111822	0.158021	0	0.627508	MMR	1	0	0	1
GENIE-MSK-P-0017159	GENIE-MSK-P-0017159-T01-IM6	35	Metastasis	MSK-IMPACT468	Cancer of Unknown Primary	Adenocarcinoma, NOS	Metastasis site unspecified	36	1.17127	30.7358	8	6.83019	0.285714	0	0	0	0.937117	0	0.0628834	0	0.937117	MMR	1	1	1	2
GENIE-DFCI-009166	GENIE-DFCI-009166-6767	37	Not Applicable or Heme	DFCI-ONCOPANEL-2	Cancer of Unknown Primary	Undifferentiated Malignant Neoplasm	Not applicable or hematologic malignancy	15	1.15181	13.023	1	0.868198	0.0714286	0.0736418	0.297398	0	0.454383	0	0.142059	0.0325171	0.454383	MMR	1	0	0	0
GENIE-MSK-P-0042763	GENIE-MSK-P-0042763-T01-IM6	38	Primary	MSK-IMPACT468	Cervical Cancer	Cervical Squamous Cell Carcinoma	Primary tumor	32	1.17127	27.3207	2	1.70755	0.0666667	0.0366663	0.130383	0	0.832951	0	0	0	0.832951	MMR	1	0	0	2
GENIE-DFCI-008633	GENIE-DFCI-008633-6505	32	Primary	DFCI-ONCOPANEL-2	Cervical Cancer	Cervical Adenocarcinoma	Primary tumor	21	1.15181	18.2322	5	4.34099	0.3125	0	0.147192	0	0.852808	0	0	0	0.852808	MMR	1	0	0	2
GENIE-DFCI-137781	GENIE-DFCI-137781-1304522	34	Primary	DFCI-ONCOPANEL-3.1	Cervical Cancer	Cervical Squamous Cell Carcinoma	Primary tumor	24	1.32528	18.1094	7	5.2819	0.411765	0.173093	0.34892	0	0.411166	0.000276621	0.0665438	0	0.411166	MMR	1	0	0	2
GENIE-MSK-P-0027929	GENIE-MSK-P-0027929-T01-IM6	31	Primary	MSK-IMPACT468	Colorectal Cancer	Rectal Adenocarcinoma	Primary tumor	413	1.17127	352.608	89	75.9858	0.274691	0	0.0306447	0	0.956843	0	0	0.0125122	0.956843	MMR	1	1	1	2
GENIE-DFCI-002491	GENIE-DFCI-002491-4412	26	Primary	DFCI-ONCOPANEL-2	Colorectal Cancer	Colon Adenocarcinoma	Primary tumor	280	1.15181	243.095	3	2.60459	0.0107527	0	0.185763	0	0.772092	0	0.0421456	0	0.772092	MMR	1	0	0	1
GENIE-MSK-P-0015416	GENIE-MSK-P-0015416-T01-IM6	32	Primary	MSK-IMPACT468	Colorectal Cancer	Colon Adenocarcinoma	Primary tumor	117	1.17127	99.8915	32	27.3207	0.376471	0	0	0	1	0	0	0	1	MMR	1	0	1	2
GENIE-UCSF-502	GENIE-UCSF-502-656T	39	Not Collected	UCSF-NIMV4-TN	Colorectal Cancer	Colorectal Adenocarcinoma	Not Collected	125	1.38156	90.4775	32	23.1622	0.273504	0.00437635	0	0	0.95713	0	0.0384941	0	0.95713	MMR	1	1	1	2
GENIE-MSK-P-0029980	GENIE-MSK-P-0029980-T01-IM6	32	Primary	MSK-IMPACT468	Colorectal Cancer	Colorectal Adenocarcinoma	Primary tumor	104	1.17127	88.7924	34	29.0283	0.485714	0	0	0	0.93776	0	0.0622399	0	0.93776	MMR	1	1	1	2
GENIE-DFCI-169381	GENIE-DFCI-169381-2021567	24	Primary	DFCI-ONCOPANEL-3.1	Colorectal Cancer	Colon Adenocarcinoma	Primary tumor	115	1.32528	86.7741	40	30.1823	0.533333	0.00750095	0	0	0.980759	0.01174	0	0	0.980759	MMR	1	1	1	2
GENIE-DFCI-089828	GENIE-DFCI-089828-266237	39	Primary	DFCI-ONCOPANEL-3	Colorectal Cancer	Colon Adenocarcinoma	Primary tumor	113	1.32528	85.2649	44	33.2005	0.637681	0	0	0	0.922321	0	0.0776792	0	0.922321	MMR	1	0	1	1
GENIE-MSK-P-0007296	GENIE-MSK-P-0007296-T01-IM5	36	Primary	MSK-IMPACT410	Colorectal Cancer	Colon Adenocarcinoma	Primary tumor	89	1.05556	84.3157	35	33.1578	0.648148	0	0.0224477	0	0.977552	0	0	0	0.977552	MMR	1	0	0	2
GENIE-MSK-P-0037940	GENIE-MSK-P-0037940-T01-IM6	36	Primary	MSK-IMPACT468	Colorectal Cancer	Medullary Carcinoma of the Colon	Primary tumor	97	1.17127	82.816	31	26.467	0.469697	0	0	0	0.986813	0	0.0131867	0	0.986813	MMR	1	0	1	2
GENIE-MSK-P-0048221	GENIE-MSK-P-0048221-T01-IM6	38	Primary	MSK-IMPACT468	Colorectal Cancer	Rectal Adenocarcinoma	Primary tumor	95	1.17127	81.1085	23	19.6368	0.319444	0.0282199	0	0	0.963723	0.00805709	0	0	0.963723	MMR	1	1	1	0
GENIE-MSK-P-0022111	GENIE-MSK-P-0022111-T01-IM6	36	Primary	MSK-IMPACT468	Colorectal Cancer	Rectal Adenocarcinoma	Primary tumor	91	1.17127	77.6934	9	7.68396	0.109756	0	0	0	1	0	0	0	1	MMR	1	0	1	1
GENIE-DFCI-122141	GENIE-DFCI-122141-1200699	35	Primary	DFCI-ONCOPANEL-3.1	Colorectal Cancer	Colon Adenocarcinoma	Primary tumor	102	1.32528	76.9648	7	5.2819	0.0736842	0	0.19629	0	0.647334	0	0.156376	0	0.647334	MMR	1	0	2	1
GENIE-MSK-P-0039163	GENIE-MSK-P-0039163-T02-IM6	35	Primary	MSK-IMPACT468	Colorectal Cancer	Colon Adenocarcinoma	Primary tumor	89	1.17127	75.9858	21	17.9292	0.308824	0	0	0	1	0	0	0	1	MMR	1	1	1	1
GENIE-MSK-P-0005326	GENIE-MSK-P-0005326-T01-IM5	34	Primary	MSK-IMPACT410	Colorectal Cancer	Colon Adenocarcinoma	Primary tumor	79	1.05556	74.842	32	30.3157	0.680851	0	0	0	0.951519	0	0.0484808	0	0.951519	MMR	1	1	0	2
GENIE-MSK-P-0041648	GENIE-MSK-P-0041648-T01-IM6	39	Primary	MSK-IMPACT468	Colorectal Cancer	Colorectal Adenocarcinoma	Primary tumor	87	1.17127	74.2783	26	22.1981	0.42623	0.00893094	0	0	0.885463	0.0292873	0.0763189	0	0.885463	MMR	1	1	1	2
GENIE-MSK-P-0032718	GENIE-MSK-P-0032718-T01-IM6	31	Metastasis	MSK-IMPACT468	Colorectal Cancer	Colorectal Adenocarcinoma	Metastasis site unspecified	86	1.17127	73.4245	30	25.6132	0.535714	0	0	0	0.969054	0	0.0309462	0	0.969054	MMR	1	0	0	2
GENIE-MSK-P-0041986	GENIE-MSK-P-0041986-T01-IM6	39	Primary	MSK-IMPACT468	Colorectal Cancer	Colorectal Adenocarcinoma	Primary tumor	83	1.17127	70.8632	30	25.6132	0.566038	0	0	0	0.9797	0.00358752	0.0167129	0	0.9797	MMR	1	0	0	2
GENIE-DFCI-109802	GENIE-DFCI-109802-663921	28	Primary	DFCI-ONCOPANEL-3	Colorectal Cancer	Colon Adenocarcinoma	Primary tumor	87	1.32528	65.6465	31	23.3913	0.553571	0	0.037178	0	0.829173	0.044662	0.0166448	0.072342	0.829173	MMR	1	1	1	2
GENIE-DFCI-235845	GENIE-DFCI-235845-3103245	38	Primary	DFCI-ONCOPANEL-3.1	Colorectal Cancer	Rectal Adenocarcinoma	Primary tumor	87	1.32528	65.6465	12	9.05468	0.16	0	0	0	0.939978	0.00099201	0.0590303	0	0.939978	MMR	1	0	0	2
GENIE-MSK-P-0004362	GENIE-MSK-P-0004362-T01-IM5	36	Primary	MSK-IMPACT410	Colorectal Cancer	Colon Adenocarcinoma	Primary tumor	67	1.05556	63.4736	18	17.0526	0.367347	0.0152672	0	0	0.966424	0	0.0183086	0	0.966424	MMR	1	0	1	0
GENIE-MSK-P-0027324	GENIE-MSK-P-0027324-T01-IM6	32	Primary	MSK-IMPACT468	Colorectal Cancer	Colon Adenocarcinoma	Primary tumor	74	1.17127	63.1792	20	17.0755	0.37037	0.000158308	0	0	0.976683	0	0.0231589	0	0.976683	MMR	1	1	0	1
GENIE-MSK-P-0005151	GENIE-MSK-P-0005151-T01-IM5	36	Primary	MSK-IMPACT410	Colorectal Cancer	Colon Adenocarcinoma	Primary tumor	66	1.05556	62.5262	15	14.2105	0.294118	0.0264582	0.054279	0	0.919263	0	0	0	0.919263	MMR	1	0	0	0
GENIE-MSK-P-0047886	GENIE-MSK-P-0047886-T01-IM6	32	Primary	MSK-IMPACT468	Colorectal Cancer	Rectal Adenocarcinoma	Primary tumor	73	1.17127	62.3255	26	22.1981	0.553191	0	0.00884519	0	0.899751	0.02381	0.0675939	0	0.899751	MMR	1	0	1	0
GENIE-MSK-P-0010275	GENIE-MSK-P-0010275-T01-IM5	31	Primary	MSK-IMPACT410	Colorectal Cancer	Rectal Adenocarcinoma	Primary tumor	65	1.05556	61.5789	24	22.7368	0.585366	0	0	0	1	0	0	0	1	MMR	1	1	0	2
GENIE-MSK-P-0002049	GENIE-MSK-P-0002049-T02-IM6	36	Metastasis	MSK-IMPACT468	Colorectal Cancer	Mucinous Adenocarcinoma of the Colon and Rectum	Metastasis site unspecified	72	1.17127	61.4717	5	4.26887	0.0746269	0	0	0	1	0	0	0	1	MMR	1	1	1	2
GENIE-MSK-P-0029398	GENIE-MSK-P-0029398-T01-IM6	23	Primary	MSK-IMPACT468	Colorectal Cancer	Rectal Adenocarcinoma	Primary tumor	71	1.17127	60.6179	27	23.0519	0.613636	0	0.0613857	0	0.813229	0.041884	0.0835012	0	0.813229	MMR	1	0	0	1
GENIE-MSK-P-0040678	GENIE-MSK-P-0040678-T01-IM6	36	Primary	MSK-IMPACT468	Colorectal Cancer	Colon Adenocarcinoma	Primary tumor	71	1.17127	60.6179	24	20.4906	0.510638	0	0	0	1	0	0	0	1	MMR	1	0	0	2
GENIE-MSK-P-0017986	GENIE-MSK-P-0017986-T02-IM6	32	Primary	MSK-IMPACT468	Colorectal Cancer	Rectal Adenocarcinoma	Primary tumor	68	1.17127	58.0566	6	5.12264	0.0967742	0	0	0	0.954272	0	0	0.0457283	0.954272	MMR	1	0	0	2
GENIE-MSK-P-0017986	GENIE-MSK-P-0017986-T01-IM6	32	Primary	MSK-IMPACT468	Colorectal Cancer	Colorectal Adenocarcinoma	Primary tumor	67	1.17127	57.2028	7	5.97641	0.116667	0	0.0422569	0	0.922226	0.0355174	0	0	0.922226	MMR	1	0	0	2
GENIE-MSK-P-0025715	GENIE-MSK-P-0025715-T01-IM6	18	Primary	MSK-IMPACT468	Colorectal Cancer	Colon Adenocarcinoma	Primary tumor	66	1.17127	56.349	26	22.1981	0.65	0	0.0794009	0	0.920599	0	0	0	0.920599	MMR	1	1	0	2
GENIE-MSK-P-0013876	GENIE-MSK-P-0013876-T01-IM5	36	Primary	MSK-IMPACT410	Colorectal Cancer	Colon Adenocarcinoma	Primary tumor	59	1.05556	55.8947	20	18.9473	0.512821	0.0312358	0	0	0.879622	0.0532469	0.0358948	0	0.879622	MMR	1	1	0	0
GENIE-DFCI-200614	GENIE-DFCI-200614-2710146	30	Primary	DFCI-ONCOPANEL-3.1	Colorectal Cancer	Colon Adenocarcinoma	Primary tumor	74	1.32528	55.8372	37	27.9186	1	0.00302164	0.016207	0.00265404	0.978117	0	0	0	0.978117	MMR	1	0	0	2
GENIE-DFCI-217901	GENIE-DFCI-217901-3171250	39	Primary	DFCI-ONCOPANEL-3.1	Colorectal Cancer	Colon Adenocarcinoma	Primary tumor	74	1.32528	55.8372	27	20.373	0.574468	0.00819298	0	0	0.97658	0	0.0152274	0	0.97658	MMR	1	0	0	2
GENIE-DFCI-006778	GENIE-DFCI-006778-2878	35	Primary	DFCI-ONCOPANEL-1	Colorectal Cancer	Colon Adenocarcinoma	Primary tumor	57	1.02238	55.7522	12	11.7373	0.266667	0	0	0	0.930369	0.0696307	0	0	0.930369	MMR	1	0	0	1
GENIE-MSK-P-0008226	GENIE-MSK-P-0008226-T02-IM5	28	Primary	MSK-IMPACT410	Colorectal Cancer	Rectal Adenocarcinoma	Primary tumor	58	1.05556	54.9473	19	18	0.487179	0	0.00814863	0	0.821027	0.0320544	0.13877	0	0.821027	MMR	1	0	0	2
GENIE-MSK-P-0025695	GENIE-MSK-P-0025695-T01-IM6	38	Primary	MSK-IMPACT468	Colorectal Cancer	Colon Adenocarcinoma	Primary tumor	64	1.17127	54.6415	27	23.0519	0.72973	0.000563112	0	0	0.904991	0.0873956	0.00705043	0	0.904991	MMR	1	1	0	2
GENIE-MSK-P-0032698	GENIE-MSK-P-0032698-T01-IM6	30	Primary	MSK-IMPACT468	Colorectal Cancer	Colon Adenocarcinoma	Primary tumor	64	1.17127	54.6415	20	17.0755	0.454545	0	0.0740306	0	0.883092	0.0245305	0.0183464	0	0.883092	MMR	1	0	1	2
GENIE-DFCI-203700	GENIE-DFCI-203700-2518580	35	Primary	DFCI-ONCOPANEL-3.1	Colorectal Cancer	Colon Adenocarcinoma	Primary tumor	72	1.32528	54.3281	30	22.6367	0.714286	0	0.0486992	0	0.903981	0.0473196	0	0	0.903981	MMR	1	0	1	2
GENIE-MSK-P-0002049	GENIE-MSK-P-0002049-T01-IM3	32	Primary	MSK-IMPACT341	Colorectal Cancer	Mucinous Adenocarcinoma of the Colon and Rectum	Primary tumor	47	0.93167	50.447	3	3.22002	0.0681818	0	0	0	0.994086	0	0.00591364	0	0.994086	MMR	1	1	0	2
GENIE-MSK-P-0018437	GENIE-MSK-P-0018437-T01-IM6	38	Primary	MSK-IMPACT468	Colorectal Cancer	Colon Adenocarcinoma	Primary tumor	58	1.17127	49.5189	26	22.1981	0.8125	0	0.0537318	0	0.946268	0	0	0	0.946268	MMR	1	0	1	2
GENIE-MSK-P-0036309	GENIE-MSK-P-0036309-T01-IM6	35	Primary	MSK-IMPACT468	Colorectal Cancer	Colon Adenocarcinoma	Primary tumor	58	1.17127	49.5189	21	17.9292	0.567568	0.00164395	0	0	0.960339	0	0.0380167	0	0.960339	MMR	1	1	0	2
GENIE-DFCI-007539	GENIE-DFCI-007539-4296	39	Primary	DFCI-ONCOPANEL-2	Colorectal Cancer	Colon Adenocarcinoma	Primary tumor	57	1.15181	49.4873	16	13.8912	0.390244	0	0	0	0.900058	0.0269219	0.0730199	0	0.900058	MMR	1	0	0	2
GENIE-MSK-P-0017839	GENIE-MSK-P-0017839-T01-IM6	25	Primary	MSK-IMPACT468	Colorectal Cancer	Colon Adenocarcinoma	Primary tumor	57	1.17127	48.6651	16	13.6604	0.390244	0	0	0	0.80379	0.0704745	0.125735	0	0.80379	MMR	1	1	0	2
GENIE-MSK-P-0042615	GENIE-MSK-P-0042615-T01-IM6	38	Primary	MSK-IMPACT468	Colorectal Cancer	Rectal Adenocarcinoma	Primary tumor	57	1.17127	48.6651	22	18.783	0.628571	0	0.0331636	0	0.937556	0	0.0292801	0	0.937556	MMR	1	0	0	2
GENIE-DFCI-010351	GENIE-DFCI-010351-10071	28	Primary	DFCI-ONCOPANEL-2	Colorectal Cancer	Colorectal Adenocarcinoma	Primary tumor	55	1.15181	47.7509	16	13.8912	0.410256	0	0	0	0.992445	0	0.00755507	0	0.992445	MMR	1	0	0	2
GENIE-MSK-P-0008317	GENIE-MSK-P-0008317-T01-IM5	35	Primary	MSK-IMPACT410	Colorectal Cancer	Rectal Adenocarcinoma	Primary tumor	50	1.05556	47.3684	13	12.3158	0.351351	0	0	0	0.980263	0.0027589	0.0169781	0	0.980263	MMR	1	0	1	2
GENIE-MSK-P-0040250	GENIE-MSK-P-0040250-T02-IM6	30	Primary	MSK-IMPACT468	Colorectal Cancer	Rectal Adenocarcinoma	Primary tumor	55	1.17127	46.9575	16	13.6604	0.410256	0	0	0	1	0	0	0	1	MMR	1	1	0	2
GENIE-VICC-397091	GENIE-VICC-397091-unk-1	37	Metastasis	VICC-01-T7	Colorectal Cancer	Colon Adenocarcinoma	Metastasis site unspecified	69	1.48557	46.4468	21	14.136	0.428571	0	0	0	0.974372	0	0.0256278	0	0.974372	MMR	1	0	1	2
GENIE-MSK-P-0032777	GENIE-MSK-P-0032777-T01-IM6	36	Primary	MSK-IMPACT468	Colorectal Cancer	Colorectal Adenocarcinoma	Primary tumor	51	1.17127	43.5424	9	7.68396	0.214286	0	0.171171	0	0.746861	0	0.0819675	0	0.746861	MMR	1	0	0	1
GENIE-MSK-P-0040250	GENIE-MSK-P-0040250-T01-IM6	29	Primary	MSK-IMPACT468	Colorectal Cancer	Rectal Adenocarcinoma	Primary tumor	51	1.17127	43.5424	12	10.2453	0.307692	0	0	0	1	0	0	0	1	MMR	1	1	0	2
GENIE-MSK-P-0049376	GENIE-MSK-P-0049376-T01-IM6	32	Primary	MSK-IMPACT468	Colorectal Cancer	Colon Adenocarcinoma	Primary tumor	51	1.17127	43.5424	7	5.97641	0.159091	0	0.0539847	0	0.910322	0.0158022	0.0198911	0	0.910322	MMR	1	1	1	2
GENIE-MSK-P-0009830	GENIE-MSK-P-0009830-T01-IM5	24	Metastasis	MSK-IMPACT410	Colorectal Cancer	Colon Adenocarcinoma	Metastasis site unspecified	43	1.05556	40.7368	18	17.0526	0.72	0	0	0	0.92977	0.0410603	0.02917	0	0.92977	MMR	1	0	0	1
GENIE-DUKE-P151	GENIE-DUKE-P151-S153	31	Primary	DUKE-F1-T7	Colorectal Cancer	Rectal Adenocarcinoma	Primary tumor	60	1.48557	40.3885	11	7.40456	0.22449	0	0	0	0.971995	0.0280047	0	0	0.971995	MMR	1	0	0	1
GENIE-UCSF-1236	GENIE-UCSF-1236-1390T	29	Not Collected	UCSF-NIMV4-TN	Colorectal Cancer	Mucinous Adenocarcinoma of the Colon and Rectum	Not Collected	55	1.38156	39.8101	18	13.0288	0.339623	0.0564593	0	0	0.943541	0	0	0	0.943541	MMR	1	0	1	0
GENIE-MSK-P-0006365	GENIE-MSK-P-0006365-T01-IM5	30	Primary	MSK-IMPACT410	Colorectal Cancer	Colon Adenocarcinoma	Primary tumor	42	1.05556	39.7894	14	13.2631	0.5	0	0	0	0.851726	0.0203482	0.127926	0	0.851726	MMR	1	1	0	2
GENIE-DFCI-006447	GENIE-DFCI-006447-4426	38	Primary	DFCI-ONCOPANEL-2	Colorectal Cancer	Colon Adenocarcinoma	Primary tumor	45	1.15181	39.0689	9	7.81378	0.25	0	0	0	0.807187	0	0.192813	0	0.807187	MMR	1	0	0	2
GENIE-DFCI-015335	GENIE-DFCI-015335-23850	39	Primary	DFCI-ONCOPANEL-2	Colorectal Cancer	Colon Adenocarcinoma	Primary tumor	45	1.15181	39.0689	20	17.364	0.8	0.0810973	0	0	0.918903	0	0	0	0.918903	MMR	1	0	0	2
GENIE-MSK-P-0046394	GENIE-MSK-P-0046394-T01-IM6	39	Metastasis	MSK-IMPACT468	Colorectal Cancer	Colon Adenocarcinoma	Metastasis site unspecified	45	1.17127	38.4198	12	10.2453	0.363636	0.0326779	0	0	0.967322	0	0	0	0.967322	MMR	1	0	0	1
GENIE-MSK-P-0033503	GENIE-MSK-P-0033503-T01-IM6	29	Primary	MSK-IMPACT468	Colorectal Cancer	Colon Adenocarcinoma	Primary tumor	44	1.17127	37.566	16	13.6604	0.571429	0.0264794	0	0	0.973521	0	0	0	0.973521	MMR	1	0	0	2
GENIE-MSK-P-0041213	GENIE-MSK-P-0041213-T01-IM6	36	Primary	MSK-IMPACT468	Colorectal Cancer	Colon Adenocarcinoma	Primary tumor	43	1.17127	36.7123	17	14.5141	0.653846	0	0	0	1	0	0	0	1	MMR	1	0	0	2
GENIE-MSK-P-0019949	GENIE-MSK-P-0019949-T01-IM6	27	Metastasis	MSK-IMPACT468	Colorectal Cancer	Rectal Adenocarcinoma	Metastasis site unspecified	42	1.17127	35.8585	17	14.5141	0.68	0.00831163	0	0	0.946277	0	0.045411	0	0.946277	MMR	1	0	0	2
GENIE-MSK-P-0007843	GENIE-MSK-P-0007843-T01-IM5	31	Primary	MSK-IMPACT410	Colorectal Cancer	Colon Adenocarcinoma	Primary tumor	36	1.05556	34.1052	11	10.421	0.44	0	0	0	0.971677	0	0	0.0283225	0.971677	MMR	1	0	0	1
GENIE-DFCI-079371	GENIE-DFCI-079371-266350	37	Primary	DFCI-ONCOPANEL-3	Colorectal Cancer	Rectal Adenocarcinoma	Primary tumor	44	1.32528	33.2005	2	1.50911	0.047619	0	0	0	0.995768	0	0.00423159	0	0.995768	MMR	1	0	0	2
GENIE-DFCI-002973	GENIE-DFCI-002973-10151	28	Primary	DFCI-ONCOPANEL-2	Colorectal Cancer	Colon Adenocarcinoma	Primary tumor	38	1.15181	32.9915	16	13.8912	0.727273	0	0.0876483	0	0.903099	0	0.00925288	0	0.903099	MMR	1	0	0	2
GENIE-DFCI-009315	GENIE-DFCI-009315-6400	28	Primary	DFCI-ONCOPANEL-2	Colorectal Cancer	Colon Adenocarcinoma	Primary tumor	37	1.15181	32.1233	10	8.68198	0.37037	0	0	0	1	0	0	0	1	MMR	1	0	0	0
GENIE-MSK-P-0045223	GENIE-MSK-P-0045223-T01-IM6	38	Primary	MSK-IMPACT468	Colorectal Cancer	Rectal Adenocarcinoma	Primary tumor	37	1.17127	31.5896	18	15.3679	0.947368	0	0	0	0.963639	0	0.0363611	0	0.963639	MMR	1	0	0	2
GENIE-DFCI-006702	GENIE-DFCI-006702-3017	31	Primary	DFCI-ONCOPANEL-1	Colorectal Cancer	Colon Adenocarcinoma	Primary tumor	32	1.02238	31.2995	11	10.7592	0.52381	0	0	0	1	0	0	0	1	MMR	1	0	0	0
GENIE-MSK-P-0045547	GENIE-MSK-P-0045547-T01-IM6	31	Primary	MSK-IMPACT468	Colorectal Cancer	Colon Adenocarcinoma	Primary tumor	35	1.17127	29.8821	17	14.5141	0.944444	0	0	0	0.902347	0	0.0976533	0	0.902347	MMR	1	0	1	2
GENIE-MSK-P-0020834	GENIE-MSK-P-0020834-T01-IM6	35	Primary	MSK-IMPACT468	Colorectal Cancer	Colon Adenocarcinoma	Primary tumor	34	1.17127	29.0283	17	14.5141	1	0.0190077	0.369831	0	0.491938	0.0293326	0.0898907	0	0.491938	MMR	1	0	0	2
GENIE-MSK-P-0045471	GENIE-MSK-P-0045471-T01-IM6	38	Primary	MSK-IMPACT468	Colorectal Cancer	Colon Adenocarcinoma	Primary tumor	32	1.17127	27.3207	10	8.53773	0.454545	0	0	0	1	0	0	0	1	MMR	1	1	0	2
GENIE-VICC-400892	GENIE-VICC-400892-unk-2	32	Primary	VICC-01-T7	Colorectal Cancer	Colon Adenocarcinoma	Primary tumor	37	1.48557	24.9062	7	4.71199	0.233333	0	0	0	0.988979	0	0.0110214	0	0.988979	MMR	1	1	1	1
GENIE-MSK-P-0000561	GENIE-MSK-P-0000561-T01-IM3	23	Primary	MSK-IMPACT341	Colorectal Cancer	Mucinous Adenocarcinoma of the Colon and Rectum	Primary tumor	23	0.93167	24.6869	5	5.36671	0.277778	0	0	0	0.90016	0	0.0998403	0	0.90016	MMR	1	0	0	0
GENIE-DFCI-010887	GENIE-DFCI-010887-8763	39	Primary	DFCI-ONCOPANEL-2	Colorectal Cancer	Colon Adenocarcinoma	Primary tumor	28	1.15181	24.3095	10	8.68198	0.555556	0	0.10887	0	0.89113	0	0	0	0.89113	MMR	1	0	0	1
GENIE-MSK-P-0043169	GENIE-MSK-P-0043169-T01-IM6	35	Primary	MSK-IMPACT468	Colorectal Cancer	Colon Adenocarcinoma	Primary tumor	28	1.17127	23.9057	12	10.2453	0.75	0	0	0	0.858522	0	0	0.141478	0.858522	MMR	1	0	0	0
GENIE-MSK-P-0049486	GENIE-MSK-P-0049486-T01-IM6	25	Primary	MSK-IMPACT468	Colorectal Cancer	Colon Adenocarcinoma	Primary tumor	28	1.17127	23.9057	12	10.2453	0.75	0	0	0	1	0	0	0	1	MMR	1	1	0	2
GENIE-DFCI-007518	GENIE-DFCI-007518-3870	19	Primary	DFCI-ONCOPANEL-2	Colorectal Cancer	Colon Adenocarcinoma	Primary tumor	26	1.15181	22.5731	9	7.81378	0.529412	0	0	0	0.993699	0	0	0.00630112	0.993699	MMR	1	0	0	2
GENIE-MSK-P-0039163	GENIE-MSK-P-0039163-T03-IM6	35	Primary	MSK-IMPACT468	Colorectal Cancer	Colon Adenocarcinoma	Primary tumor	26	1.17127	22.1981	5	4.26887	0.238095	0.068433	0	0.0841267	0.84744	0	0	0	0.84744	MMR	1	1	0	0
GENIE-DFCI-007716	GENIE-DFCI-007716-3954	29	Primary	DFCI-ONCOPANEL-2	Colorectal Cancer	Colon Adenocarcinoma	Primary tumor	23	1.15181	19.9686	9	7.81378	0.642857	0	8.08961e-06	0	0.999992	0	0	0	0.999992	MMR	1	0	0	0
GENIE-UCSF-2923	GENIE-UCSF-2923-4842T	36	Not Collected	UCSF-NIMV4-TN	Colorectal Cancer	Colon Adenocarcinoma	Not Collected	22	1.38156	15.924	3	2.17146	0.130435	0	0.153893	0.241124	0.488594	0	0.116389	0	0.488594	MMR	1	0	0	0
GENIE-DFCI-198020	GENIE-DFCI-198020-2518500	28	Primary	DFCI-ONCOPANEL-3.1	Colorectal Cancer	Colon Adenocarcinoma	Primary tumor	20	1.32528	15.0911	2	1.50911	0.111111	0	0.0915886	0	0.730419	0.0959645	0.0820279	0	0.730419	MMR	1	0	0	1
GENIE-DFCI-174457	GENIE-DFCI-174457-1615486	37	Primary	DFCI-ONCOPANEL-3.1	Colorectal Cancer	Colon Adenocarcinoma	Primary tumor	18	1.32528	13.582	2	1.50911	0.125	0	0.313638	0	0.543534	0.128023	0.0148053	0	0.543534	MMR	1	0	0	0
GENIE-UCSF-3583	GENIE-UCSF-3583-4704T	33	Not Collected	UCSF-NIMV4-TN	Colorectal Cancer	Colon Adenocarcinoma	Not Collected	18	1.38156	13.0288	NA	NA	NA	0.112722	0.0546172	0	0.77782	0	0.0548405	0	0.77782	MMR	1	1	0	0
GENIE-DFCI-238040	GENIE-DFCI-238040-3170345	26	Metastasis	DFCI-ONCOPANEL-3.1	Colorectal Cancer	Colon Adenocarcinoma	Metastasis site unspecified	17	1.32528	12.8275	3	2.26367	0.214286	0	0.0856287	0	0.904483	0	0.00988808	0	0.904483	MMR	1	0	0	0
GENIE-MSK-P-0035104	GENIE-MSK-P-0035104-T01-IM6	39	Primary	MSK-IMPACT468	Colorectal Cancer	Colorectal Adenocarcinoma	Primary tumor	15	1.17127	12.8066	5	4.26887	0.5	0.0914969	0.312466	0	0.470273	0.125764	0	0	0.470273	MMR	1	0	0	0
GENIE-MSK-P-0024924	GENIE-MSK-P-0024924-T01-IM6	35	Metastasis	MSK-IMPACT468	Colorectal Cancer	Colon Adenocarcinoma	Metastasis site unspecified	14	1.17127	11.9528	3	2.56132	0.272727	0.231263	0.171862	0	0.596875	0	0	0	0.596875	MMR	1	0	0	0
GENIE-DFCI-100583	GENIE-DFCI-100583-436795	28	Primary	DFCI-ONCOPANEL-3	Colorectal Cancer	Colon Adenocarcinoma	Primary tumor	15	1.32528	11.3184	2	1.50911	0.153846	0	0.145756	0	0.854244	0	0	0	0.854244	MMR	1	0	0	2
GENIE-DFCI-173595	GENIE-DFCI-173595-1525785	39	Primary	DFCI-ONCOPANEL-3.1	Colorectal Cancer	Rectal Adenocarcinoma	Primary tumor	15	1.32528	11.3184	2	1.50911	0.153846	0.112216	0.181047	0.0297601	0.609275	0.0332075	0.0344944	0	0.609275	MMR	1	0	0	0
GENIE-DFCI-008760	GENIE-DFCI-008760-7042	33	Primary	DFCI-ONCOPANEL-2	Colorectal Cancer	Colon Adenocarcinoma	Primary tumor	13	1.15181	11.2866	2	1.7364	0.181818	0	0.0217975	0.225852	0.608161	0	0.144189	0	0.608161	MMR	1	0	0	1
GENIE-MSK-P-0026465	GENIE-MSK-P-0026465-T01-IM6	39	Metastasis	MSK-IMPACT468	Colorectal Cancer	Colon Adenocarcinoma	Metastasis site unspecified	13	1.17127	11.0991	2	1.70755	0.181818	0.00516084	0	0	0.65178	0.131811	0.211248	0	0.65178	MMR	1	0	0	0
GENIE-DFCI-002414	GENIE-DFCI-002414-722	34	Metastasis	DFCI-ONCOPANEL-1	Endometrial Cancer	Uterine Endometrioid Carcinoma	Local recurrence	160	1.02238	156.497	4	3.91244	0.025641	0	0	0	0.995657	0	0.00434288	0	0.995657	MMR	1	0	0	2
GENIE-DFCI-238048	GENIE-DFCI-238048-3170338	37	Primary	DFCI-ONCOPANEL-3.1	Endometrial Cancer	Uterine Endometrioid Carcinoma	Primary tumor	98	1.32528	73.9466	23	17.3548	0.306667	0.0118068	0.0367407	0	0.873168	0.0246507	0.0536339	0	0.873168	MMR	1	1	0	2
GENIE-MSK-P-0020069	GENIE-MSK-P-0020069-T01-IM6	36	Primary	MSK-IMPACT468	Endometrial Cancer	Uterine Mixed Endometrial Carcinoma	Primary tumor	67	1.17127	57.2028	27	23.0519	0.675	0	0.0474077	0	0.947583	0	0.005009	0	0.947583	MMR	1	1	0	0
GENIE-DFCI-201952	GENIE-DFCI-201952-2839122	37	Primary	DFCI-ONCOPANEL-3.1	Endometrial Cancer	Uterine Endometrioid Carcinoma	Primary tumor	33	1.32528	24.9004	11	8.30013	0.5	0	0	0	1	0	0	0	1	MMR	1	0	0	2
GENIE-MSK-P-0013754	GENIE-MSK-P-0013754-T01-IM5	31	Primary	MSK-IMPACT410	Endometrial Cancer	Uterine Endometrioid Carcinoma	Primary tumor	18	1.05556	17.0526	8	7.57894	0.8	0.115995	0.0813895	0	0.802615	0	0	0	0.802615	MMR	1	0	0	0
GENIE-MSK-P-0031379	GENIE-MSK-P-0031379-T01-IM6	35	Primary	MSK-IMPACT468	Endometrial Cancer	Uterine Dedifferentiated Carcinoma	Primary tumor	18	1.17127	15.3679	6	5.12264	0.5	0	0	0	0.70863	0	0.29137	0	0.70863	MMR	1	0	0	0
GENIE-MSK-P-0020616	GENIE-MSK-P-0020616-T01-IM6	32	Primary	MSK-IMPACT468	Esophagogastric Cancer	Adenocarcinoma of the Gastroesophageal Junction	Primary tumor	47	1.17127	40.1273	22	18.783	0.88	0	0.195763	0	0.7699	0	0.0343368	0	0.7699	MMR	1	0	0	2
GENIE-DFCI-168427	GENIE-DFCI-168427-1787040	27	Primary	DFCI-ONCOPANEL-3.1	Germ Cell Tumor	Yolk Sac Tumor	Primary tumor	16	1.32528	12.0729	1	0.754557	0.0666667	0	0.0472135	0.0320605	0.611783	0.211522	0.0974202	0	0.611783	MMR	1	0	0	0
GENIE-MSK-P-0013676	GENIE-MSK-P-0013676-T01-IM5	35	Primary	MSK-IMPACT410	Glioma	Glioblastoma Multiforme	Primary tumor	448	1.05556	424.42	10	9.47367	0.0228311	0	0.0759686	0	0.820347	0	0.103684	0	0.820347	MMR	1	1	1	2
GENIE-UCSF-3564	GENIE-UCSF-3564-2741T	26	Not Collected	UCSF-NIMV4-TN	Glioma	Glioblastoma Multiforme	Not Collected	514	1.38156	372.043	NA	NA	NA	0	0.181269	0	0.587224	0.00215676	0.192019	0.0373317	0.587224	MMR	1	2	1	1
GENIE-MSK-P-0017675	GENIE-MSK-P-0017675-T01-IM5	32	Primary	MSK-IMPACT410	Glioma	Glioblastoma Multiforme	Primary tumor	294	1.05556	278.526	8	7.57894	0.027972	0	0	0	0.797312	0.0692818	0.133406	0	0.797312	MMR	1	1	0	2
GENIE-DFCI-009216	GENIE-DFCI-009216-6652	18	Primary	DFCI-ONCOPANEL-2	Glioma	Glioblastoma	Primary tumor	280	1.15181	243.095	NA	NA	NA	0.00137494	0	0	0.7927	0.0757334	0.130192	0	0.7927	MMR	1	0	0	1
GENIE-UCSF-3574	GENIE-UCSF-3574-6982T	19	Not Collected	UCSF-NIMV4-TO	Glioma	Glioblastoma Multiforme	Not Collected	229	1.38156	165.755	1	0.72382	0.00331126	0	0	0	0.660656	0.0492795	0.290065	0	0.660656	MMR	1	2	0	1
GENIE-UCSF-3270	GENIE-UCSF-3270-9621T	30	Not Collected	UCSF-NIMV4-TO	Glioma	Glioblastoma Multiforme	Not Collected	185	1.38156	133.907	1	0.72382	0.00398406	0.00349088	0	0	0.860136	0.113744	0	0.0226297	0.860136	MMR	1	1	0	1
GENIE-MSK-P-0003292	GENIE-MSK-P-0003292-T01-IM5	32	Primary	MSK-IMPACT410	Glioma	Glioblastoma Multiforme	Primary tumor	62	1.05556	58.7368	2	1.89473	0.0333333	0	0	0	0.655738	0.0242666	0	0.319995	0.655738	MMR	1	1	1	0
GENIE-MSK-P-0042357	GENIE-MSK-P-0042357-T02-IM6	32	Primary	MSK-IMPACT468	Glioma	Glioblastoma Multiforme	Primary tumor	68	1.17127	58.0566	1	0.853773	0.0149254	0	0	0	0.643354	0.0871787	0	0.269467	0.643354	MMR	1	1	0	1
GENIE-DFCI-171951	GENIE-DFCI-171951-2394122	29	Primary	DFCI-ONCOPANEL-3.1	Glioma	Glioblastoma	Primary tumor	62	1.32528	46.7825	17	12.8275	0.377778	0	0	0	0.984252	0	0.015748	0	0.984252	MMR	1	1	0	2
GENIE-MSK-P-0042357	GENIE-MSK-P-0042357-T01-IM6	32	Primary	MSK-IMPACT468	Glioma	Anaplastic Astrocytoma	Primary tumor	54	1.17127	46.1038	1	0.853773	0.0188679	0	0	0	0.705305	0.173019	0	0.121676	0.705305	MMR	1	0	0	1
GENIE-DFCI-008787	GENIE-DFCI-008787-10565	33	Metastasis	DFCI-ONCOPANEL-2	Glioma	Glioblastoma Multiforme	Local recurrence	48	1.15181	41.6735	7	6.07739	0.170732	0	0	0	0.726369	0	0	0.273631	0.726369	MMR	1	0	0	1
GENIE-DFCI-092145	GENIE-DFCI-092145-350458	31	Primary	DFCI-ONCOPANEL-3	Glioma	Glioblastoma	Primary tumor	46	1.32528	34.7096	5	3.77278	0.121951	0	0	0	0.98592	0.00241988	0.0116598	0	0.98592	MMR	1	0	0	0
GENIE-MSK-P-0043106	GENIE-MSK-P-0043106-T01-IM6	34	Primary	MSK-IMPACT468	Glioma	Glioblastoma Multiforme	Primary tumor	32	1.17127	27.3207	6	5.12264	0.230769	0	0	0	0.782659	0.037546	0.179795	0	0.782659	MMR	1	0	0	0
GENIE-MSK-P-0043230	GENIE-MSK-P-0043230-T01-IM6	39	Primary	MSK-IMPACT468	Glioma	Astrocytoma	Primary tumor	32	1.17127	27.3207	NA	NA	NA	0	0	0	0.999458	0	0.000542064	0	0.999458	MMR	1	0	0	0
GENIE-DFCI-168858	GENIE-DFCI-168858-1729450	24	Primary	DFCI-ONCOPANEL-3.1	Glioma	Glioblastoma	Primary tumor	26	1.32528	19.6185	8	6.03646	0.444444	0	0	0	0.861592	0.138408	0	0	0.861592	MMR	1	1	1	2
GENIE-DFCI-168858	GENIE-DFCI-168858-2210157	24	Not Applicable or Heme	DFCI-ONCOPANEL-3.1	Glioma	Glioblastoma	Not applicable or hematologic malignancy	25	1.32528	18.8639	8	6.03646	0.470588	0	0	0	0.904422	0.0955778	0	0	0.904422	MMR	1	1	0	2
GENIE-MSK-P-0028524	GENIE-MSK-P-0028524-T01-IM6	28	Primary	MSK-IMPACT468	Glioma	Glioblastoma	Primary tumor	20	1.17127	17.0755	2	1.70755	0.111111	0	0	0	0.897304	0.0168956	0.0858	0	0.897304	MMR	1	0	0	2
GENIE-MSK-P-0006782	GENIE-MSK-P-0006782-T01-IM5	34	Primary	MSK-IMPACT410	Glioma	Astrocytoma	Primary tumor	17	1.05556	16.1052	5	4.73684	0.416667	0	0	0	1	0	0	0	1	MMR	1	0	0	1
GENIE-MSK-P-0006546	GENIE-MSK-P-0006546-T04-IM6	31	Metastasis	MSK-IMPACT468	Glioma	Glioblastoma	Metastasis site unspecified	18	1.17127	15.3679	4	3.41509	0.285714	0.105415	0	0	0.818443	0	0.059864	0.0162775	0.818443	MMR	1	0	0	0
GENIE-UCSF-3655	GENIE-UCSF-3655-9781T	18	Not Collected	UCSF-NIMV4-TO	Glioma	Glioblastoma Multiforme	Not Collected	21	1.38156	15.2002	2	1.44764	0.0625	0.0551774	0	0	0.706338	0.181401	0.057084	0	0.706338	MMR	1	0	0	0
GENIE-MSK-P-0006782	GENIE-MSK-P-0006782-T02-IM5	34	Primary	MSK-IMPACT410	Glioma	Astrocytoma	Primary tumor	16	1.05556	15.1579	5	4.73684	0.454545	0	0	0	1	0	0	0	1	MMR	1	0	0	1
GENIE-DFCI-217720	GENIE-DFCI-217720-3238970	34	Primary	DFCI-ONCOPANEL-3.1	Glioma	Anaplastic Oligodendroglioma	Primary tumor	18	1.32528	13.582	3	2.26367	0.2	0	0	0.0402643	0.674051	0	0.0136877	0.271997	0.674051	MMR	1	0	0	2
GENIE-UCSF-1280	GENIE-UCSF-1280-1438T	39	Not Collected	UCSF-NIMV4-TN	Glioma	Glioblastoma Multiforme	Not Collected	18	1.38156	13.0288	7	5.06674	0.368421	0.100101	0	0	0.890301	0	0.00959855	0	0.890301	MMR	1	0	0	0
GENIE-DFCI-002367	GENIE-DFCI-002367-5373	27	Metastasis	DFCI-ONCOPANEL-2	Glioma	Glioblastoma Multiforme	Local recurrence	15	1.15181	13.023	1	0.868198	0.0714286	0.0884656	0	0	0.561983	0.194746	0	0.154806	0.561983	MMR	1	0	0	1
GENIE-DFCI-007459	GENIE-DFCI-007459-4344	29	Primary	DFCI-ONCOPANEL-2	Glioma	Anaplastic Astrocytoma	Primary tumor	15	1.15181	13.023	5	4.34099	0.5	0	0	0	0.829954	0	0.170046	0	0.829954	MMR	1	0	0	2
GENIE-UCSF-1744	GENIE-UCSF-1744-1900T	33	Not Collected	UCSF-NIMV4-TO	Glioma	Gliosarcoma	Not Collected	17	1.38156	12.3049	NA	NA	NA	0	0.00917239	0	0.983233	0	0.00759479	0	0.983233	MMR	1	0	0	1
GENIE-UCSF-1744	GENIE-UCSF-1744-1901T	33	Not Collected	UCSF-NIMV4-TO	Glioma	Oligodendroglioma	Not Collected	17	1.38156	12.3049	NA	NA	NA	0	0.00917239	0	0.983233	0	0.00759479	0	0.983233	MMR	1	0	0	1
GENIE-UCSF-1848	GENIE-UCSF-1848-4203T	37	Not Collected	UCSF-NIMV4-TO	Glioma	Anaplastic Astrocytoma	Not Collected	17	1.38156	12.3049	NA	NA	NA	0	0	0.21281	0.550736	0.223479	0.0129749	0	0.550736	MMR	1	0	0	1
GENIE-DFCI-237568	GENIE-DFCI-237568-3238732	38	Primary	DFCI-ONCOPANEL-3.1	Glioma	Astrocytoma	Primary tumor	16	1.32528	12.0729	5	3.77278	0.454545	0.0910741	0.269995	0	0.558613	0.0803182	0	0	0.558613	MMR	1	0	0	0
GENIE-DFCI-237608	GENIE-DFCI-237608-3308542	25	Primary	DFCI-ONCOPANEL-3.1	Glioma	Anaplastic Astrocytoma	Primary tumor	16	1.32528	12.0729	2	1.50911	0.142857	0.0670272	0	0.208989	0.660252	0	0.0637313	0	0.660252	MMR	1	0	0	0
GENIE-DFCI-053261	GENIE-DFCI-053261-188639	32	Metastasis	DFCI-ONCOPANEL-3	Glioma	Glioblastoma Multiforme	Local recurrence	15	1.32528	11.3184	3	2.26367	0.25	0.0986514	0	0.141061	0.612424	0.147864	0	0	0.612424	MMR	1	0	0	0
GENIE-DFCI-140019	GENIE-DFCI-140019-999894	34	Primary	DFCI-ONCOPANEL-3.1	Glioma	Diffuse Glioma	Primary tumor	15	1.32528	11.3184	NA	NA	NA	0	0.0636142	0.382701	0.541478	0	0	0.0122071	0.541478	MMR	1	0	0	0
GENIE-DFCI-200690	GENIE-DFCI-200690-2518544	38	Not Applicable or Heme	DFCI-ONCOPANEL-3.1	Glioma	Diffuse Glioma	Not applicable or hematologic malignancy	15	1.32528	11.3184	3	2.26367	0.25	0	0	0.293132	0.706868	0	0	0	0.706868	MMR	1	0	0	0
GENIE-UCSF-2652	GENIE-UCSF-2652-6089T	32	Not Collected	UCSF-NIMV4-TO	Glioma	Glioblastoma	Not Collected	15	1.38156	10.8573	3	2.17146	0.230769	0.105483	0	0	0.869273	0	0	0.0252442	0.869273	MMR	1	0	0	1
GENIE-MSK-P-0008025	GENIE-MSK-P-0008025-T01-IM5	24	Primary	MSK-IMPACT410	Hepatobiliary Cancer	Extrahepatic Cholangiocarcinoma	Primary tumor	13	1.05556	12.3158	3	2.8421	0.3	0	0	0	1	0	0	0	1	MMR	1	0	0	0
GENIE-UCSF-1437	GENIE-UCSF-1437-1607T	22	Not Collected	UCSF-NIMV4-TO	Leukemia	Acute Leukemias of Ambiguous Lineage	Not Collected	18	1.38156	13.0288	NA	NA	NA	0	0.0498603	0	0.841968	0.0117911	0.0963803	0	0.841968	MMR	1	0	0	0
GENIE-DFCI-089538	GENIE-DFCI-089538-265874	37	Primary	DFCI-ONCOPANEL-3	Mature B-Cell Neoplasms	Diffuse Large B-Cell Lymphoma, NOS	Primary tumor	186	1.32528	140.348	16	12.0729	0.0935673	0	0.0213477	0	0.978652	0	0	0	0.978652	MMR	1	0	1	1
GENIE-DFCI-009805	GENIE-DFCI-009805-7806	28	Primary	DFCI-ONCOPANEL-2	Mature B-Cell Neoplasms	Diffuse Large B-Cell Lymphoma, NOS	Primary tumor	84	1.15181	72.9286	18	15.6276	0.272727	0	0	0.0715001	0.9285	0	0	0	0.9285	MMR	1	0	0	1
GENIE-DFCI-112005	GENIE-DFCI-112005-571902	34	Primary	DFCI-ONCOPANEL-3	Mature B-Cell Neoplasms	Diffuse Large B-Cell Lymphoma, NOS	Primary tumor	28	1.32528	21.1276	3	2.26367	0.12	0.170378	0	0.334508	0.46288	0	0.0322341	0	0.46288	MMR	1	0	0	0
GENIE-DFCI-114771	GENIE-DFCI-114771-1414140	20	Primary	DFCI-ONCOPANEL-3.1	Mature B-Cell Neoplasms	Mature B-Cell Neoplasms	Primary tumor	26	1.32528	19.6185	2	1.50911	0.0833333	0	0.198288	0	0.625419	0.10253	0.0737629	0	0.625419	MMR	1	0	0	0
GENIE-MSK-P-0004610	GENIE-MSK-P-0004610-T01-IM5	31	Primary	MSK-IMPACT410	Mature B-Cell Neoplasms	Diffuse Large B-Cell Lymphoma, NOS	Primary tumor	19	1.05556	18	3	2.8421	0.1875	0	0	0.372248	0.627752	0	0	0	0.627752	MMR	1	0	0	0
GENIE-DFCI-092189	GENIE-DFCI-092189-350814	39	Primary	DFCI-ONCOPANEL-3	Mature B-Cell Neoplasms	Mature B-Cell Neoplasms	Primary tumor	22	1.32528	16.6003	6	4.52734	0.352941	0.0806792	0	0.230181	0.49069	0.0388127	0	0.159637	0.49069	MMR	1	0	0	0
GENIE-UCSF-383	GENIE-UCSF-383-534T	36	Not Collected	UCSF-NIMV4-TN	Mature B-Cell Neoplasms	Plasma Cell Myeloma	Not Collected	19	1.38156	13.7526	4	2.89528	0.25	0	0	0.113611	0.726419	0	0	0.15997	0.726419	MMR	1	0	0	0
GENIE-DFCI-110618	GENIE-DFCI-110618-436858	27	Unspecified	DFCI-ONCOPANEL-3	Mature B-Cell Neoplasms	Diffuse Large B-Cell Lymphoma, NOS	Not otherwise specified	17	1.32528	12.8275	1	0.754557	0.0625	0.0595536	0.169352	0.27353	0.467283	0	0	0.0302818	0.467283	MMR	1	0	0	0
GENIE-DFCI-134745	GENIE-DFCI-134745-999341	29	Primary	DFCI-ONCOPANEL-3.1	Mature B-Cell Neoplasms	Diffuse Large B-Cell Lymphoma, NOS	Primary tumor	15	1.32528	11.3184	1	0.754557	0.0666667	0.165684	0.130043	0.20633	0.436076	0.039636	0.0222306	0	0.436076	MMR	1	0	0	1
GENIE-DFCI-113138	GENIE-DFCI-113138-950609	38	Not Applicable or Heme	DFCI-ONCOPANEL-3	Mature T and NK Neoplasms	Mycosis Fungoides	Not applicable or hematologic malignancy	22	1.32528	16.6003	NA	NA	NA	0	0	0.315931	0.405264	0.278805	0	0	0.405264	MMR	1	0	0	0
GENIE-MSK-P-0030112	GENIE-MSK-P-0030112-T02-IM6	32	Metastasis	MSK-IMPACT468	Melanoma	Melanoma of Unknown Primary	Metastasis site unspecified	15	1.17127	12.8066	NA	NA	NA	0	0.21142	0	0.541815	0.224903	0.0218622	0	0.541815	MMR	1	0	0	1
GENIE-UCSF-2132	GENIE-UCSF-2132-8245T	20	Not Collected	UCSF-NIMV4-TO	Miscellaneous Brain Tumor	Malignant Tumor	Not Collected	19	1.38156	13.7526	NA	NA	NA	0.0526167	0	0.32524	0.572678	0.0298848	0	0.0195807	0.572678	MMR	1	0	0	0
GENIE-MSK-P-0042390	GENIE-MSK-P-0042390-T01-IM6	36	Primary	MSK-IMPACT468	Ovarian Cancer	Clear Cell Ovarian Cancer	Primary tumor	386	1.17127	329.557	13	11.0991	0.0348525	0	0	0	0.98756	0	0.0124397	0	0.98756	MMR	1	2	1	2
GENIE-DFCI-143085	GENIE-DFCI-143085-1301376	39	Not Applicable or Heme	DFCI-ONCOPANEL-3	Ovarian Cancer	Clear Cell Ovarian Cancer	Not applicable or hematologic malignancy	16	1.32528	12.0729	2	1.50911	0.133333	0.293168	0	0.182806	0.524026	0	0	0	0.524026	MMR	1	0	0	0
GENIE-MSK-P-0009484	GENIE-MSK-P-0009484-T01-IM5	36	Primary	MSK-IMPACT410	Small Bowel Cancer	Small Bowel Cancer	Primary tumor	98	1.05556	92.842	30	28.421	0.441176	0	0	0	0.895793	0.0532374	0.0509695	0	0.895793	MMR	1	0	1	2
GENIE-MSK-P-0043818	GENIE-MSK-P-0043818-T01-IM6	36	Primary	MSK-IMPACT468	Small Bowel Cancer	Small Bowel Cancer	Primary tumor	41	1.17127	35.0047	17	14.5141	0.708333	0.0259757	0	0	0.917319	0.0567056	0	0	0.917319	MMR	1	0	0	0
GENIE-MSK-P-0037006	GENIE-MSK-P-0037006-T01-IM6	27	Primary	MSK-IMPACT468	Small Bowel Cancer	Small Bowel Cancer	Primary tumor	35	1.17127	29.8821	20	17.0755	1.33333	0	0	0	0.996858	0	0	0.00314194	0.996858	MMR	1	0	0	0
GENIE-DFCI-010153	GENIE-DFCI-010153-9887	30	Metastasis	DFCI-ONCOPANEL-2	Small Bowel Cancer	Small Bowel Cancer	Metastasis site unspecified	22	1.15181	19.1004	7	6.07739	0.466667	0.00662651	0	0	0.966494	0	0	0.0268797	0.966494	MMR	1	0	0	0
GENIE-DFCI-090822	GENIE-DFCI-090822-315669	36	Primary	DFCI-ONCOPANEL-3	Soft Tissue Sarcoma	Rhabdomyosarcoma	Primary tumor	32	1.32528	24.1458	6	4.52734	0.230769	0	0.0216316	0	0.978368	0	0	0	0.978368	MMR	1	0	0	2
GENIE-MSK-P-0009455	GENIE-MSK-P-0009455-T01-IM5	36	Primary	MSK-IMPACT410	Soft Tissue Sarcoma	Myxoid/Round-Cell Liposarcoma	Primary tumor	14	1.05556	13.2631	1	0.947367	0.0769231	0.0021847	0.043665	0	0.463968	0	0.134008	0.356174	0.463968	MMR	1	0	0	0
GENIE-DFCI-170958	GENIE-DFCI-170958-2271382	30	Metastasis	DFCI-ONCOPANEL-3.1	Soft Tissue Sarcoma	Pleomorphic Liposarcoma	Metastasis site unspecified	17	1.32528	12.8275	7	5.2819	0.7	0	0	0	0.557639	0.220829	0.221531	0	0.557639	MMR	1	0	0	2
GENIE-MSK-P-0014157	GENIE-MSK-P-0014157-T01-IM5	31	Primary	MSK-IMPACT410	Soft Tissue Sarcoma	Spindle Cell Rhabdomyosarcoma	Primary tumor	13	1.05556	12.3158	1	0.947367	0.0833333	0.252158	0	0.0489959	0.640993	0	0.0578532	0	0.640993	MMR	1	0	0	0
GENIE-MSK-P-0046911	GENIE-MSK-P-0046911-T01-IM6	39	Primary	MSK-IMPACT468	Soft Tissue Sarcoma	Undifferentiated Pleomorphic Sarcoma/Malignant Fibrous Histiocytoma/High-Grade Spindle Cell Sarcoma	Primary tumor	13	1.17127	11.0991	6	5.12264	0.857143	0	0	0	1	0	0	0	1	MMR	1	0	0	2
GENIE-DFCI-110188	GENIE-DFCI-110188-526557	38	Primary	DFCI-ONCOPANEL-3	T-Lymphoblastic Leukemia/Lymphoma	T-Lymphoblastic Leukemia/Lymphoma	Primary tumor	16	1.32528	12.0729	3	2.26367	0.230769	0	0	0	0.68425	0.31575	0	0	0.68425	MMR	1	0	0	0
GENIE-MSK-P-0033930	GENIE-MSK-P-0033930-T01-IM6	39	Primary	MSK-IMPACT468	Ampullary Cancer	Intestinal Ampullary Carcinoma	Primary tumor	17	1.17127	14.5141	1	0.853773	0.0625	0.400753	0	0	0.016042	0.402127	0.181078	0	0.402127	UV	2	0	0	0
GENIE-MSK-P-0021851	GENIE-MSK-P-0021851-T01-IM6	38	Metastasis	MSK-IMPACT468	Cancer of Unknown Primary	Poorly Differentiated Carcinoma, NOS	Metastasis site unspecified	138	1.17127	117.821	3	2.56132	0.0222222	0	0	0	0.0423282	0.718576	0.0413102	0.197786	0.718576	UV	2	0	1	1
GENIE-MSK-P-0023923	GENIE-MSK-P-0023923-T01-IM6	38	Metastasis	MSK-IMPACT468	Cancer of Unknown Primary	Undifferentiated Malignant Neoplasm	Metastasis site unspecified	47	1.17127	40.1273	NA	NA	NA	0.0404523	0	0	0.0212751	0.775748	0	0.162525	0.775748	UV	2	0	0	0
GENIE-DFCI-001482	GENIE-DFCI-001482-2530	31	Primary	DFCI-ONCOPANEL-1	Cancer of Unknown Primary	Undifferentiated Malignant Neoplasm	Primary tumor	21	1.02238	20.5403	1	0.978109	0.05	0	0.305733	0	0	0.59478	0.099487	0	0.59478	UV	2	0	0	1
GENIE-MSK-P-0039179	GENIE-MSK-P-0039179-T01-IM6	39	Metastasis	MSK-IMPACT468	Melanoma	Cutaneous Melanoma	Metastasis site unspecified	140	1.17127	119.528	NA	NA	NA	0	0	0	0.0737915	0.821586	0.0525077	0.0521151	0.821586	UV	2	0	0	2
GENIE-DFCI-078177	GENIE-DFCI-078177-350797	28	Metastasis	DFCI-ONCOPANEL-3	Melanoma	Melanoma	Metastasis site unspecified	71	1.32528	53.5735	2	1.50911	0.0289855	0.00483584	0	0.0794095	0.0346665	0.75749	0.0949936	0.028605	0.75749	UV	2	0	0	0
GENIE-VICC-563815	GENIE-VICC-563815-unk-1	38	Metastasis	VICC-01-T5A	Melanoma	Cutaneous Melanoma	Metastasis site unspecified	57	1.06858	53.3418	1	0.935821	0.0178571	0.130096	0	0	0.0786999	0.743241	0.0479633	0	0.743241	UV	2	0	0	0
GENIE-DFCI-109263	GENIE-DFCI-109263-436539	38	Primary	DFCI-ONCOPANEL-3	Melanoma	Melanoma	Primary tumor	58	1.32528	43.7643	2	1.50911	0.0357143	0	0	0	0.145178	0.628988	0.117552	0.108282	0.628988	UV	2	1	0	1
GENIE-DFCI-053388	GENIE-DFCI-053388-173898	39	Primary	DFCI-ONCOPANEL-3	Melanoma	Melanoma	Primary tumor	50	1.32528	37.7278	2	1.50911	0.0416667	0.0512364	0.0718959	0.00555298	0.0900353	0.48724	0	0.29404	0.48724	UV	2	0	0	1
GENIE-DFCI-010443	GENIE-DFCI-010443-9923	29	Primary	DFCI-ONCOPANEL-2	Melanoma	Melanoma	Primary tumor	43	1.15181	37.3325	1	0.868198	0.0238095	0	0.0489015	0	0.0632653	0.887833	0	0	0.887833	UV	2	0	0	1
GENIE-MSK-P-0007561	GENIE-MSK-P-0007561-T01-IM5	35	Metastasis	MSK-IMPACT410	Melanoma	Cutaneous Melanoma	Metastasis site unspecified	32	1.05556	30.3157	1	0.947367	0.0322581	0.0737308	0.151138	0	0.133156	0.536441	0.0312614	0.0742729	0.536441	UV	2	0	0	0
GENIE-MSK-P-0015373	GENIE-MSK-P-0015373-T01-IM6	32	Primary	MSK-IMPACT468	Melanoma	Cutaneous Melanoma	Primary tumor	32	1.17127	27.3207	2	1.70755	0.0666667	0.124968	0.0129883	0	0.075071	0.721164	0.0164821	0.049326	0.721164	UV	2	1	0	0
GENIE-MSK-P-0032774	GENIE-MSK-P-0032774-T02-IM6	38	Metastasis	MSK-IMPACT468	Melanoma	Cutaneous Melanoma	Metastasis site unspecified	32	1.17127	27.3207	NA	NA	NA	0.197876	0	0	0.0409845	0.552655	0.208485	0	0.552655	UV	2	0	0	1
GENIE-MSK-P-0039415	GENIE-MSK-P-0039415-T02-IM6	27	Metastasis	MSK-IMPACT468	Melanoma	Cutaneous Melanoma	Metastasis site unspecified	30	1.17127	25.6132	1	0.853773	0.0344828	0	0	0	0.102287	0.897713	0	0	0.897713	UV	2	0	0	0
GENIE-VICC-117034	GENIE-VICC-117034-unk-1	33	Metastasis	VICC-01-T7	Melanoma	Melanoma of Unknown Primary	Lymph node metastasis	37	1.48557	24.9062	1	0.673141	0.0277778	0	0	0	0.175594	0.677479	0.146927	0	0.677479	UV	2	0	1	0
GENIE-MSK-P-0039415	GENIE-MSK-P-0039415-T01-IM6	26	Metastasis	MSK-IMPACT468	Melanoma	Cutaneous Melanoma	Metastasis site unspecified	29	1.17127	24.7594	1	0.853773	0.0357143	0	0	0	0.0967149	0.903285	0	0	0.903285	UV	2	0	0	0
GENIE-MSK-P-0023092	GENIE-MSK-P-0023092-T01-IM6	22	Primary	MSK-IMPACT468	Melanoma	Head and Neck Mucosal Melanoma	Primary tumor	26	1.17127	22.1981	NA	NA	NA	0.0548255	0.0292439	0	0.220029	0.566412	0.0127244	0.116766	0.566412	UV	2	0	0	0
GENIE-MSK-P-0030646	GENIE-MSK-P-0030646-T01-IM6	39	Primary	MSK-IMPACT468	Melanoma	Head and Neck Mucosal Melanoma	Primary tumor	24	1.17127	20.4906	NA	NA	NA	0.0553201	0	0	0.228193	0.59524	0.0501067	0.0711402	0.59524	UV	2	0	0	0
GENIE-MSK-P-0017361	GENIE-MSK-P-0017361-T01-IM6	27	Primary	MSK-IMPACT468	Melanoma	Melanoma of Unknown Primary	Primary tumor	22	1.17127	18.783	NA	NA	NA	0	0.0697047	0.0055611	0.0401919	0.859083	0	0.0254594	0.859083	UV	2	1	0	0
GENIE-DFCI-009026	GENIE-DFCI-009026-5941	35	Metastasis	DFCI-ONCOPANEL-2	Melanoma	Melanoma	Metastasis site unspecified	21	1.15181	18.2322	NA	NA	NA	0	0	0	0.0371608	0.791477	0.171362	0	0.791477	UV	2	0	0	0
GENIE-DFCI-171926	GENIE-DFCI-171926-2394135	37	Metastasis	DFCI-ONCOPANEL-3.1	Melanoma	Melanoma	Metastasis site unspecified	24	1.32528	18.1094	2	1.50911	0.0909091	0.115641	0.110955	0	0.0802129	0.526599	0.166592	0	0.526599	UV	2	0	0	0
GENIE-UCSF-790	GENIE-UCSF-790-943T	37	Not Collected	UCSF-NIMV4-TN	Melanoma	Cutaneous Melanoma	Not Collected	24	1.38156	17.3717	NA	NA	NA	0	0.0321133	0	0.0685787	0.664391	0	0.234917	0.664391	UV	2	0	0	0
GENIE-DFCI-037976	GENIE-DFCI-037976-74797	29	Primary	DFCI-ONCOPANEL-3	Melanoma	Melanoma	Primary tumor	23	1.32528	17.3548	NA	NA	NA	0.0433927	0.0113924	0.123661	0.203353	0.534961	0.0832403	0	0.534961	UV	2	1	0	0
GENIE-DFCI-099838	GENIE-DFCI-099838-617764	30	Metastasis	DFCI-ONCOPANEL-3	Melanoma	Melanoma	Metastasis site unspecified	22	1.32528	16.6003	1	0.754557	0.0434783	0.0360077	0.110209	0.215641	0.0968051	0.44967	0.0916661	0	0.44967	UV	2	0	0	0
GENIE-DFCI-136917	GENIE-DFCI-136917-1149985	38	Metastasis	DFCI-ONCOPANEL-3.1	Melanoma	Melanoma	Metastasis site unspecified	22	1.32528	16.6003	2	1.50911	0.1	0.0932566	0	0	0	0.792622	0.114121	0	0.792622	UV	2	0	0	0
GENIE-MSK-P-0019889	GENIE-MSK-P-0019889-T02-IM6	35	Primary	MSK-IMPACT468	Melanoma	Cutaneous Melanoma	Primary tumor	19	1.17127	16.2217	1	0.853773	0.0555556	0.101562	0	0	0.072041	0.720794	0.105602	0	0.720794	UV	2	0	0	0
GENIE-VICC-595159	GENIE-VICC-595159-unk-1	20	Unspecified	VICC-01-T7	Melanoma	Melanoma	Not otherwise specified	24	1.48557	16.1554	1	0.673141	0.0434783	0	0.0201376	0	0.00804679	0.917064	0.0547512	0	0.917064	UV	2	0	1	0
GENIE-DFCI-202471	GENIE-DFCI-202471-3036167	32	Metastasis	DFCI-ONCOPANEL-3.1	Melanoma	Melanoma	Metastasis site unspecified	21	1.32528	15.8457	NA	NA	NA	0	0	0	0.223259	0.717113	0.0596283	0	0.717113	UV	2	0	0	0
GENIE-MSK-P-0030939	GENIE-MSK-P-0030939-T01-IM6	35	Primary	MSK-IMPACT468	Melanoma	Cutaneous Melanoma	Primary tumor	17	1.17127	14.5141	1	0.853773	0.0625	0	0.0831992	0	0.0736573	0.471588	0.371556	0	0.471588	UV	2	0	0	0
GENIE-DFCI-110243	GENIE-DFCI-110243-617894	32	Primary	DFCI-ONCOPANEL-3	Melanoma	Cutaneous Melanoma	Primary tumor	19	1.32528	14.3366	NA	NA	NA	0.16031	0.11694	0	0.106124	0.598953	0.0176724	0	0.598953	UV	2	0	0	0
GENIE-MSK-P-0041473	GENIE-MSK-P-0041473-T01-IM6	31	Metastasis	MSK-IMPACT468	Melanoma	Melanoma	Metastasis site unspecified	16	1.17127	13.6604	1	0.853773	0.0666667	0.0383497	0	0	0	0.83751	0.12414	0	0.83751	UV	2	0	0	0
GENIE-MSK-P-0008912	GENIE-MSK-P-0008912-T01-IM5	27	Metastasis	MSK-IMPACT410	Melanoma	Melanoma of Unknown Primary	Metastasis site unspecified	14	1.05556	13.2631	2	1.89473	0.166667	0.0554013	0.219272	0.014768	0.226073	0.484486	0	0	0.484486	UV	2	0	0	0
GENIE-MSK-P-0042758	GENIE-MSK-P-0042758-T01-IM6	29	Metastasis	MSK-IMPACT468	Melanoma	Cutaneous Melanoma	Metastasis site unspecified	15	1.17127	12.8066	1	0.853773	0.0714286	0	0.0129335	0	0	0.87124	0.0622255	0.0536012	0.87124	UV	2	0	0	0
GENIE-VICC-801257	GENIE-VICC-801257-unk-1	28	Primary	VICC-01-T7	Melanoma	Cutaneous Melanoma	Primary tumor	19	1.48557	12.7897	NA	NA	NA	0	0	0	0.229485	0.746449	0.0240658	0	0.746449	UV	2	0	0	0
GENIE-MSK-P-0015511	GENIE-MSK-P-0015511-T01-IM6	32	Metastasis	MSK-IMPACT468	Melanoma	Melanoma of Unknown Primary	Metastasis site unspecified	14	1.17127	11.9528	NA	NA	NA	0	0	0	0.0882173	0.854471	0.0573115	0	0.854471	UV	2	0	0	0
GENIE-DFCI-007937	GENIE-DFCI-007937-8215	36	Metastasis	DFCI-ONCOPANEL-2	Melanoma	Cutaneous Melanoma	Metastasis site unspecified	13	1.15181	11.2866	1	0.868198	0.0833333	0.0423726	0	0	0.111771	0.597124	0.248733	0	0.597124	UV	2	0	0	0
GENIE-MSK-P-0010899	GENIE-MSK-P-0010899-T01-IM5	28	Metastasis	MSK-IMPACT410	Pancreatic Cancer	Acinar Cell Carcinoma of the Pancreas	Metastasis site unspecified	13	1.05556	12.3158	1	0.947367	0.0833333	0	0.0959736	0	0.334209	0.428942	0	0.140876	0.428942	UV	2	0	0	0
GENIE-MSK-P-0046562	GENIE-MSK-P-0046562-T01-IM6	36	Primary	MSK-IMPACT468	Skin Cancer, Non-Melanoma	Basal Cell Carcinoma	Primary tumor	90	1.17127	76.8396	NA	NA	NA	0	0	0	0	0.781865	0.0641655	0.15397	0.781865	UV	2	0	0	0
GENIE-DFCI-002084	GENIE-DFCI-002084-6369	39	Not Applicable or Heme	DFCI-ONCOPANEL-2	Cancer of Unknown Primary	Cancer of Unknown Primary, NOS	Not applicable or hematologic malignancy	19	1.15181	16.4958	2	1.7364	0.117647	0	0.153942	0	0.0104148	0	0.0215872	0.814056	0.814056	TMZ	3	0	0	1
GENIE-DFCI-108877	GENIE-DFCI-108877-710814	29	Primary	DFCI-ONCOPANEL-3	Colorectal Cancer	Colon Adenocarcinoma	Primary tumor	15	1.32528	11.3184	3	2.26367	0.25	0.0688981	0	0.131347	0.35358	0.0080301	0	0.438144	0.438144	TMZ	3	0	0	0
GENIE-UCSF-2697	GENIE-UCSF-2697-6962T	27	Not Collected	UCSF-NIMV4-TN	Glioma	Glioblastoma Multiforme	Not Collected	565	1.38156	408.958	1	0.72382	0.00119048	0	0	0	0.122215	0	0	0.877785	0.877785	TMZ	3	1	1	1
GENIE-DFCI-108479	GENIE-DFCI-108479-663399	35	Primary	DFCI-ONCOPANEL-3	Glioma	Glioblastoma	Primary tumor	398	1.32528	300.314	3	2.26367	0.00755668	0	0	0	0.153703	0	0	0.846297	0.846297	TMZ	3	1	1	1
GENIE-UCSF-1868	GENIE-UCSF-1868-8242T	38	Not Collected	UCSF-NIMV4-TN	Glioma	Glioblastoma Multiforme	Not Collected	290	1.38156	209.908	2	1.44764	0.0049505	0	0	0	0.374081	0	0	0.625919	0.625919	TMZ	3	0	0	2
GENIE-UCSF-2198	GENIE-UCSF-2198-2438T	37	Not Collected	UCSF-NIMV4-TN	Glioma	Anaplastic Oligodendroglioma	Not Collected	287	1.38156	207.736	NA	NA	NA	0	0	0	0.0408521	0.104797	0	0.854351	0.854351	TMZ	3	0	0	1
GENIE-UCSF-1868	GENIE-UCSF-1868-1009T	37	Not Collected	UCSF-NIMV4-TN	Glioma	Anaplastic Astrocytoma	Not Collected	246	1.38156	178.06	1	0.72382	0.00280899	0	0	0	0.010096	0.0472557	0	0.942648	0.942648	TMZ	3	1	0	2
GENIE-MSK-P-0029104	GENIE-MSK-P-0029104-T01-IM6	36	Primary	MSK-IMPACT468	Glioma	Glioblastoma Multiforme	Primary tumor	118	1.17127	100.745	3	2.56132	0.026087	0	0	0	0.0371876	0	0	0.962812	0.962812	TMZ	3	0	0	1
GENIE-MSK-P-0002695	GENIE-MSK-P-0002695-T01-IM3	31	Primary	MSK-IMPACT341	Glioma	Glioblastoma Multiforme	Primary tumor	93	0.93167	99.8208	3	3.22002	0.0333333	0.00978603	0	0	0.227433	0	0	0.762781	0.762781	TMZ	3	0	0	2
GENIE-DFCI-003878	GENIE-DFCI-003878-3612	26	Metastasis	DFCI-ONCOPANEL-2	Glioma	Anaplastic Astrocytoma	Local recurrence	106	1.15181	92.029	4	3.47279	0.0392157	0	0	0	0.1159	0	0	0.8841	0.8841	TMZ	3	0	0	2
GENIE-DFCI-170172	GENIE-DFCI-170172-2331904	23	Primary	DFCI-ONCOPANEL-3.1	Glioma	Glioblastoma	Primary tumor	115	1.32528	86.7741	2	1.50911	0.0176991	0	0	0	0.306168	0	0	0.693832	0.693832	TMZ	3	1	0	1
GENIE-DFCI-110223	GENIE-DFCI-110223-853011	34	Metastasis	DFCI-ONCOPANEL-3	Glioma	Glioblastoma	Local recurrence	110	1.32528	83.0013	2	1.50911	0.0185185	0.0322074	0.0145736	0.0508389	0.0120769	0.0794478	0	0.810856	0.810856	TMZ	3	0	0	1
GENIE-DFCI-006599	GENIE-DFCI-006599-3201	39	Metastasis	DFCI-ONCOPANEL-2	Glioma	Anaplastic Oligodendroglioma	Local recurrence	79	1.15181	68.5876	NA	NA	NA	0.0321554	0.00447669	0	0.0183387	0	0	0.945029	0.945029	TMZ	3	0	0	1
GENIE-MSK-P-0003822	GENIE-MSK-P-0003822-T03-IM6	39	Metastasis	MSK-IMPACT468	Glioma	Glioblastoma Multiforme	Metastasis site unspecified	80	1.17127	68.3019	1	0.853773	0.0126582	0	0	0	0.0840072	0	0	0.915993	0.915993	TMZ	3	0	1	1
GENIE-DFCI-148396	GENIE-DFCI-148396-1525867	35	Metastasis	DFCI-ONCOPANEL-3.1	Glioma	Anaplastic Oligodendroglioma	Local recurrence	90	1.32528	67.9101	1	0.754557	0.011236	0	0	0	0.168685	0.0253592	0	0.805956	0.805956	TMZ	3	1	1	2
GENIE-DUKE-P1435	GENIE-DUKE-P1435-S1458	35	Primary	DUKE-F1-DX1	Glioma	Oligodendroglioma	Primary tumor	67	1.06768	62.7529	1	0.93661	0.0151515	0.00953254	0.0121359	0	0.00884533	0.0531241	0	0.916362	0.916362	TMZ	3	1	1	2
GENIE-MSK-P-0009499	GENIE-MSK-P-0009499-T01-IM5	35	Primary	MSK-IMPACT410	Glioma	Anaplastic Astrocytoma	Primary tumor	52	1.05556	49.2631	3	2.8421	0.0612245	0	0	0	0	0	0	1	1	TMZ	3	0	0	1
GENIE-UCSF-10829	GENIE-UCSF-10829-8879T	33	Not Collected	UCSF-NIMV4-TO	Glioma	Astrocytoma	Not Collected	61	1.38156	44.153	1	0.72382	0.0116279	0	0	0	0.181696	0	0	0.818304	0.818304	TMZ	3	0	0	0
GENIE-MSK-P-0012463	GENIE-MSK-P-0012463-T03-IM6	35	Primary	MSK-IMPACT468	Glioma	Glioblastoma	Primary tumor	38	1.17127	32.4434	2	1.70755	0.0555556	0	0	0	0.177965	0	0.0119482	0.810087	0.810087	TMZ	3	0	0	0
GENIE-UCSF-3347	GENIE-UCSF-3347-7837T	34	Not Collected	UCSF-NIMV4-TO	Glioma	Glioblastoma Multiforme	Not Collected	33	1.38156	23.8861	NA	NA	NA	0.0141648	0	0	0.330878	0	0	0.654957	0.654957	TMZ	3	0	0	2
GENIE-MSK-P-0014883	GENIE-MSK-P-0014883-T02-IM6	34	Primary	MSK-IMPACT468	Glioma	High-Grade Glioma, NOS	Primary tumor	22	1.17127	18.783	2	1.70755	0.1	0	0	0	0.180191	0	0.0554565	0.764353	0.764353	TMZ	3	0	0	1
GENIE-DFCI-006472	GENIE-DFCI-006472-3465	35	Primary	DFCI-ONCOPANEL-2	Melanoma	Cutaneous Melanoma	Primary tumor	28	1.15181	24.3095	2	1.7364	0.0769231	0.0223614	0	0	0.199578	0.327858	0	0.450203	0.450203	TMZ	3	0	0	0
GENIE-MSK-P-0004914	GENIE-MSK-P-0004914-T01-IM5	30	Metastasis	MSK-IMPACT410	Melanoma	Cutaneous Melanoma	Metastasis site unspecified	23	1.05556	21.7894	1	0.947367	0.0454545	0	0.0780194	0	0	0.27957	0.0099582	0.632453	0.632453	TMZ	3	1	0	0
GENIE-MSK-P-0010805	GENIE-MSK-P-0010805-T01-IM5	21	Metastasis	MSK-IMPACT410	Melanoma	Cutaneous Melanoma	Metastasis site unspecified	19	1.05556	18	NA	NA	NA	0.34697	0	0	0	0.0881079	0.106071	0.458851	0.458851	TMZ	3	0	0	0
GENIE-MSK-P-0032845	GENIE-MSK-P-0032845-T01-IM6	36	Primary	MSK-IMPACT468	Melanoma	Cutaneous Melanoma	Primary tumor	19	1.17127	16.2217	NA	NA	NA	0.00254729	0	0	0	0.262201	0.043948	0.691304	0.691304	TMZ	3	0	0	0
GENIE-DFCI-136907	GENIE-DFCI-136907-1150072	38	Metastasis	DFCI-ONCOPANEL-3.1	Melanoma	Melanoma	Metastasis site unspecified	16	1.32528	12.0729	NA	NA	NA	0.151117	0.00767059	0.0934605	0.0980021	0	0.102912	0.546838	0.546838	TMZ	3	0	0	0
GENIE-MSK-P-0049328	GENIE-MSK-P-0049328-T01-IM6	34	Primary	MSK-IMPACT468	Skin Cancer, Non-Melanoma	Basal Cell Carcinoma	Primary tumor	51	1.17127	43.5424	1	0.853773	0.02	0	0.0477611	0	0.00215838	0.421372	0.00394574	0.524763	0.524763	TMZ	3	1	0	0
GENIE-MSK-P-0019007	GENIE-MSK-P-0019007-T01-IM6	36	Primary	MSK-IMPACT468	Bladder Cancer	Bladder Urothelial Carcinoma	Primary tumor	63	1.17127	53.7877	1	0.853773	0.016129	0.626027	0	0	0.0967667	0.195176	0.0820303	0	0.626027	APOBEC	4	0	1	1
GENIE-MSK-P-0033130	GENIE-MSK-P-0033130-T01-IM6	38	Primary	MSK-IMPACT468	Bladder Cancer	Bladder Urothelial Carcinoma	Primary tumor	30	1.17127	25.6132	2	1.70755	0.0714286	0.756752	0	0	0	0.243248	0	0	0.756752	APOBEC	4	0	0	0
GENIE-MSK-P-0034156	GENIE-MSK-P-0034156-T01-IM6	34	Primary	MSK-IMPACT468	Bladder Cancer	Bladder Urothelial Carcinoma	Primary tumor	29	1.17127	24.7594	NA	NA	NA	0.976516	0.0161186	0	0	0	0.00736514	0	0.976516	APOBEC	4	0	0	0
GENIE-MSK-P-0009263	GENIE-MSK-P-0009263-T01-IM5	38	Primary	MSK-IMPACT410	Bladder Cancer	Bladder Urothelial Carcinoma	Primary tumor	22	1.05556	20.8421	4	3.78947	0.222222	0.541244	0.060209	0	0.385121	0	0.0134259	0	0.541244	APOBEC	4	0	0	0
GENIE-MSK-P-0019604	GENIE-MSK-P-0019604-T01-IM6	18	Primary	MSK-IMPACT468	Bone Cancer	Osteosarcoma	Primary tumor	15	1.17127	12.8066	NA	NA	NA	0.849868	0.0687448	0.0459461	0	0	0	0.0354416	0.849868	APOBEC	4	0	0	0
GENIE-MSK-P-0027606	GENIE-MSK-P-0027606-T01-IM6	38	Primary	MSK-IMPACT468	Breast Cancer	Breast Invasive Ductal Carcinoma	Primary tumor	40	1.17127	34.1509	NA	NA	NA	0.608623	0.0552541	0	0.024175	0.308535	0.00341261	0	0.608623	APOBEC	4	0	0	0
GENIE-MSK-P-0002756	GENIE-MSK-P-0002756-T03-IM5	36	Metastasis	MSK-IMPACT410	Breast Cancer	Breast Invasive Ductal Carcinoma	Metastasis site unspecified	27	1.05556	25.5789	NA	NA	NA	0.730501	0	0	0.05146	0	0.218039	0	0.730501	APOBEC	4	0	0	0
GENIE-DFCI-037637	GENIE-DFCI-037637-130292	36	Metastasis	DFCI-ONCOPANEL-3	Breast Cancer	Breast Invasive Ductal Carcinoma	Metastasis site unspecified	32	1.32528	24.1458	1	0.754557	0.0322581	0.585205	0	0	0.295939	0.0259327	0.0929233	0	0.585205	APOBEC	4	1	0	1
GENIE-MSK-P-0004388	GENIE-MSK-P-0004388-T01-IM5	39	Metastasis	MSK-IMPACT410	Breast Cancer	Breast Invasive Ductal Carcinoma	Metastasis site unspecified	25	1.05556	23.6842	1	0.947367	0.0416667	0.855511	0	0	0.144489	0	0	0	0.855511	APOBEC	4	0	0	0
GENIE-DFCI-163959	GENIE-DFCI-163959-1786748	29	Metastasis	DFCI-ONCOPANEL-3.1	Breast Cancer	Invasive Breast Carcinoma	Metastasis site unspecified	24	1.32528	18.1094	NA	NA	NA	0.51862	0	0.106056	0.310022	0	0.0653027	0	0.51862	APOBEC	4	0	0	0
GENIE-DFCI-109715	GENIE-DFCI-109715-526393	36	Primary	DFCI-ONCOPANEL-3	Breast Cancer	Breast Invasive Ductal Carcinoma	Primary tumor	21	1.32528	15.8457	1	0.754557	0.05	0.811277	0	0	0.184043	0	0.00467998	0	0.811277	APOBEC	4	0	1	1
GENIE-DFCI-169369	GENIE-DFCI-169369-2089894	37	Metastasis	DFCI-ONCOPANEL-3.1	Breast Cancer	Invasive Breast Carcinoma	Metastasis site unspecified	20	1.32528	15.0911	NA	NA	NA	0.619301	0	0	0.357707	0	0.0229926	0	0.619301	APOBEC	4	0	0	0
GENIE-MSK-P-0004909	GENIE-MSK-P-0004909-T02-IM5	35	Metastasis	MSK-IMPACT410	Breast Cancer	Breast Invasive Ductal Carcinoma	Metastasis site unspecified	15	1.05556	14.2105	NA	NA	NA	0.642307	0.272489	0.0443909	0.0269374	0	0.0138754	0	0.642307	APOBEC	4	0	0	0
GENIE-VICC-924035	GENIE-VICC-924035-unk-1	28	Primary	VICC-01-T7	Breast Cancer	Breast Invasive Ductal Carcinoma	Primary tumor	21	1.48557	14.136	1	0.673141	0.05	0.412451	0	0	0.156715	0.153976	0.276859	0	0.412451	APOBEC	4	0	0	0
GENIE-DFCI-011072	GENIE-DFCI-011072-11138	35	Primary	DFCI-ONCOPANEL-2	Breast Cancer	Breast Invasive Ductal Carcinoma	Primary tumor	14	1.15181	12.1548	NA	NA	NA	0.680703	0	0	0.278835	0.0389419	0.00151948	0	0.680703	APOBEC	4	0	0	0
GENIE-VICC-237552	GENIE-VICC-237552-unk-1	35	Metastasis	VICC-01-T7	Breast Cancer	Breast Invasive Ductal Carcinoma	Metastasis site unspecified	18	1.48557	12.1165	2	1.34628	0.125	0.505519	0.238233	0	0.121017	0.0648209	0.0704094	0	0.505519	APOBEC	4	0	0	1
GENIE-DUKE-P611	GENIE-DUKE-P611-S617	38	Metastasis	DUKE-F1-T7	Breast Cancer	Breast Invasive Ductal Carcinoma	Distant organ metastasis	17	1.48557	11.4434	NA	NA	NA	0.513843	0	0.0161318	0.307487	0.162539	0	0	0.513843	APOBEC	4	0	0	0
GENIE-DFCI-007481	GENIE-DFCI-007481-4819	32	Primary	DFCI-ONCOPANEL-2	Breast Cancer	Breast Invasive Ductal Carcinoma	Primary tumor	13	1.15181	11.2866	1	0.868198	0.0833333	0.489603	0	0.348621	0.109385	0.0523908	0	0	0.489603	APOBEC	4	0	0	0
GENIE-MSK-P-0014911	GENIE-MSK-P-0014911-T01-IM6	39	Metastasis	MSK-IMPACT468	Cervical Cancer	Cervical Squamous Cell Carcinoma	Metastasis site unspecified	17	1.17127	14.5141	2	1.70755	0.133333	0.477648	0.0539013	0	0	0.468451	0	0	0.477648	APOBEC	4	0	0	0
GENIE-DFCI-010350	GENIE-DFCI-010350-9854	29	Primary	DFCI-ONCOPANEL-2	Colorectal Cancer	Colon Adenocarcinoma	Primary tumor	27	1.15181	23.4413	1	0.868198	0.0384615	0.50084	0.289122	0	0.0456143	0	0.164423	0	0.50084	APOBEC	4	0	0	0
GENIE-MSK-P-0034395	GENIE-MSK-P-0034395-T01-IM6	35	Primary	MSK-IMPACT468	Germ Cell Tumor	Mature Teratoma	Primary tumor	32	1.17127	27.3207	NA	NA	NA	0.722274	0.162791	0	0.00124757	0.113687	0	0	0.722274	APOBEC	4	0	0	1
GENIE-UCSF-2775	GENIE-UCSF-2775-8249T	37	Not Collected	UCSF-NIMV4-TN	Head and Neck Cancer	Head and Neck Squamous Cell Carcinoma	Not Collected	30	1.38156	21.7146	NA	NA	NA	0.559001	0	0	0.154277	0.220632	0.0660906	0	0.559001	APOBEC	4	0	0	0
GENIE-MSK-P-0008684	GENIE-MSK-P-0008684-T01-IM5	34	Primary	MSK-IMPACT410	Hepatobiliary Cancer	Intrahepatic Cholangiocarcinoma	Primary tumor	18	1.05556	17.0526	NA	NA	NA	0.525684	0	0	0.17757	0.231196	0.0655494	0	0.525684	APOBEC	4	0	0	0
GENIE-DFCI-010834	GENIE-DFCI-010834-234462	20	Metastasis	DFCI-ONCOPANEL-3	Hepatobiliary Cancer	Cholangiocarcinoma	Metastasis site unspecified	16	1.32528	12.0729	NA	NA	NA	0.745323	0	0.00342235	0.174399	0.0652402	0	0.0116148	0.745323	APOBEC	4	0	0	0
GENIE-MSK-P-0001478	GENIE-MSK-P-0001478-T01-IM3	29	Metastasis	MSK-IMPACT341	Ovarian Cancer	Low-Grade Serous Ovarian Cancer	Metastasis site unspecified	16	0.93167	17.1735	NA	NA	NA	0.562785	0.0391666	0.313384	0.084665	0	0	0	0.562785	APOBEC	4	0	0	0
GENIE-MSK-P-0005313	GENIE-MSK-P-0005313-T02-IM5	18	Metastasis	MSK-IMPACT410	Adrenocortical Adenoma	Adrenocortical Adenoma	Metastasis site unspecified	14	1.05556	13.2631	NA	NA	NA	0.0089561	0.758958	0	0	0	0.232086	0	0.758958	Smoking/Tobacco	5	0	0	0
GENIE-DFCI-006093	GENIE-DFCI-006093-2880	37	Metastasis	DFCI-ONCOPANEL-1	Adrenocortical Carcinoma	Adrenocortical Carcinoma	Metastasis site unspecified	34	1.02238	33.2557	NA	NA	NA	0	0.677961	0	0.234958	0	0.0870809	0	0.677961	Smoking/Tobacco	5	0	0	1
GENIE-MSK-P-0041888	GENIE-MSK-P-0041888-T01-IM6	36	Metastasis	MSK-IMPACT468	Breast Cancer	Breast Invasive Ductal Carcinoma	Metastasis site unspecified	13	1.17127	11.0991	2	1.70755	0.181818	0.42782	0.48152	0	0	0.0534127	0.0372469	0	0.48152	Smoking/Tobacco	5	0	0	0
GENIE-DFCI-007583	GENIE-DFCI-007583-5345	33	Metastasis	DFCI-ONCOPANEL-2	Cancer of Unknown Primary	Undifferentiated Malignant Neoplasm	Metastasis site unspecified	19	1.15181	16.4958	1	0.868198	0.0555556	0.051542	0.853709	0	0	0	0.0947492	0	0.853709	Smoking/Tobacco	5	0	0	1
GENIE-MSK-P-0044471	GENIE-MSK-P-0044471-T01-IM6	35	Primary	MSK-IMPACT468	Cancer of Unknown Primary	Cancer of Unknown Primary	Primary tumor	17	1.17127	14.5141	NA	NA	NA	0	0.79301	0	0	0.0731672	0.133823	0	0.79301	Smoking/Tobacco	5	0	0	0
GENIE-MSK-P-0033748	GENIE-MSK-P-0033748-T01-IM6	28	Primary	MSK-IMPACT468	Colorectal Cancer	Colon Adenocarcinoma	Primary tumor	138	1.17127	117.821	4	3.41509	0.0298507	0.0318959	0.618014	0	0	0	0.35009	0	0.618014	Smoking/Tobacco	5	1	0	2
GENIE-MSK-P-0007144	GENIE-MSK-P-0007144-T01-IM5	35	Primary	MSK-IMPACT410	Colorectal Cancer	Colon Adenocarcinoma	Primary tumor	19	1.05556	18	1	0.947367	0.0555556	0.0610016	0.555416	0	0.0928228	0	0.290759	0	0.555416	Smoking/Tobacco	5	0	0	0
GENIE-DFCI-053430	GENIE-DFCI-053430-188608	34	Primary	DFCI-ONCOPANEL-3	Colorectal Cancer	Rectal Adenocarcinoma	Primary tumor	18	1.32528	13.582	1	0.754557	0.0588235	0	0.445148	0.136707	0.262667	0.155478	0	0	0.445148	Smoking/Tobacco	5	1	0	0
GENIE-DFCI-202463	GENIE-DFCI-202463-3036186	37	Primary	DFCI-ONCOPANEL-3.1	Colorectal Cancer	Colon Adenocarcinoma	Primary tumor	18	1.32528	13.582	1	0.754557	0.0588235	0.000957339	0.514545	0	0.279041	0	0.205456	0	0.514545	Smoking/Tobacco	5	0	0	0
GENIE-DFCI-037711	GENIE-DFCI-037711-61276	25	Primary	DFCI-ONCOPANEL-2	Colorectal Cancer	Colorectal Adenocarcinoma	Primary tumor	14	1.15181	12.1548	NA	NA	NA	0	0.618579	0	0	0	0.381421	0	0.618579	Smoking/Tobacco	5	0	0	0
GENIE-DFCI-111520	GENIE-DFCI-111520-664170	36	Primary	DFCI-ONCOPANEL-3	Colorectal Cancer	Rectal Adenocarcinoma	Primary tumor	15	1.32528	11.3184	NA	NA	NA	0.012038	0.630248	0	0.295299	0	0.0624152	0	0.630248	Smoking/Tobacco	5	0	0	0
GENIE-MSK-P-0007531	GENIE-MSK-P-0007531-T02-IM5	36	Primary	MSK-IMPACT410	Esophagogastric Cancer	Stomach Adenocarcinoma	Primary tumor	12	1.05556	11.3684	5	4.73684	0.714286	0.213682	0.607467	0	0.178851	0	0	0	0.607467	Smoking/Tobacco	5	1	0	0
GENIE-MSK-P-0015904	GENIE-MSK-P-0015904-T01-IM6	36	Metastasis	MSK-IMPACT468	Esophagogastric Cancer	Stomach Adenocarcinoma	Metastasis site unspecified	13	1.17127	11.0991	1	0.853773	0.0833333	0.122851	0.559275	0	0.307534	0	0.0103399	0	0.559275	Smoking/Tobacco	5	0	0	0
GENIE-MSK-P-0040578	GENIE-MSK-P-0040578-T01-IM6	38	Metastasis	MSK-IMPACT468	Germ Cell Tumor	Mixed Germ Cell Tumor	Metastasis site unspecified	22	1.17127	18.783	2	1.70755	0.1	0	0.944386	0	0	0	0	0.055614	0.944386	Smoking/Tobacco	5	0	0	1
GENIE-DFCI-037001	GENIE-DFCI-037001-158868	19	Primary	DFCI-ONCOPANEL-3	Head and Neck Cancer	Oral Cavity Squamous Cell Carcinoma	Primary tumor	32	1.32528	24.1458	1	0.754557	0.0322581	0	1	0	0	0	0	0	1	Smoking/Tobacco	5	1	0	0
GENIE-MSK-P-0010704	GENIE-MSK-P-0010704-T01-IM5	20	Metastasis	MSK-IMPACT410	Head and Neck Cancer	Oral Cavity Squamous Cell Carcinoma	Metastasis site unspecified	15	1.05556	14.2105	1	0.947367	0.0714286	0	0.465724	0	0.329255	0.139658	0	0.0653635	0.465724	Smoking/Tobacco	5	0	0	0
GENIE-VICC-312151	GENIE-VICC-312151-unk-1	37	Metastasis	VICC-01-T5A	Hepatobiliary Cancer	Extrahepatic Cholangiocarcinoma	Lymph node metastasis	12	1.06858	11.2299	1	0.935821	0.0909091	0.0567092	0.71255	0	0.230741	0	0	0	0.71255	Smoking/Tobacco	5	0	0	1
GENIE-MSK-P-0009247	GENIE-MSK-P-0009247-T03-IH3	35	Primary	MSK-IMPACT-HEME-399	Mesothelioma	Pleural Mesothelioma	Primary tumor	14	1.10537	12.6655	2	1.80936	0.166667	0	0.612519	0.00290812	0.384573	0	0	0	0.612519	Smoking/Tobacco	5	0	0	0
GENIE-DFCI-109626	GENIE-DFCI-109626-617741	39	Primary	DFCI-ONCOPANEL-3	Non-Small Cell Lung Cancer	Lung Adenocarcinoma	Primary tumor	72	1.32528	54.3281	3	2.26367	0.0428571	0.116111	0.710462	0	0.114514	0.0448623	0.0140508	0	0.710462	Smoking/Tobacco	5	1	1	0
GENIE-MSK-P-0009684	GENIE-MSK-P-0009684-T01-IM5	38	Primary	MSK-IMPACT410	Non-Small Cell Lung Cancer	Lung Adenocarcinoma	Primary tumor	22	1.05556	20.8421	3	2.8421	0.157895	0.055637	0.590385	0.353978	0	0	0	0	0.590385	Smoking/Tobacco	5	0	0	0
GENIE-MSK-P-0037464	GENIE-MSK-P-0037464-T01-IM6	19	Metastasis	MSK-IMPACT468	Peripheral Nervous System	Neuroblastoma	Metastasis site unspecified	14	1.17127	11.9528	2	1.70755	0.166667	0.0253549	0.728506	0.0026699	0	0	0.23782	0.00564884	0.728506	Smoking/Tobacco	5	0	0	0
GENIE-MSK-P-0013621	GENIE-MSK-P-0013621-T01-IM5	25	Primary	MSK-IMPACT410	Soft Tissue Sarcoma	Embryonal Rhabdomyosarcoma	Primary tumor	14	1.05556	13.2631	1	0.947367	0.0769231	0.106242	0.593694	0	0.223053	0	0.0770112	0	0.593694	Smoking/Tobacco	5	0	0	0
GENIE-UCSF-2619	GENIE-UCSF-2619-3965T	24	Not Collected	UCSF-NIMV4-TO	Soft Tissue Sarcoma	Sarcoma, NOS	Not Collected	16	1.38156	11.5811	6	4.34292	0.5	0	0.531785	0.224581	0.0602816	0	0.138041	0.0453122	0.531785	Smoking/Tobacco	5	0	0	0
GENIE-UCSF-1975	GENIE-UCSF-1975-2185T	39	Not Collected	UCSF-NIMV4-TN	Cancer of Unknown Primary	Adenocarcinoma, NOS	Not Collected	517	1.38156	374.215	2	1.44764	0.00324675	0.00183964	0.120365	0	0	0	0.877795	0	0.877795	POLE	6	2	0	1
GENIE-MSK-P-0005824	GENIE-MSK-P-0005824-T01-IM5	24	Primary	MSK-IMPACT410	Colorectal Cancer	Rectal Adenocarcinoma	Primary tumor	339	1.05556	321.157	1	0.947367	0.00295858	0.000651322	0.0204086	0	0.039528	0	0.939412	0	0.939412	POLE	6	2	0	2
GENIE-DFCI-022853	GENIE-DFCI-022853-23922	31	Primary	DFCI-ONCOPANEL-2	Colorectal Cancer	Colorectal Adenocarcinoma	Primary tumor	251	1.15181	217.918	1	0.868198	0.004	0	0	0.151113	0	0	0.848887	0	0.848887	POLE	6	0	0	1
GENIE-UCSF-10816	GENIE-UCSF-10816-2513T	28	Not Collected	UCSF-NIMV4-TO	Colorectal Cancer	Signet Ring Cell Adenocarcinoma of the Colon and Rectum	Not Collected	292	1.38156	211.355	NA	NA	NA	0	0	0.02889	0.0940985	0	0.877011	0	0.877011	POLE	6	2	0	2
GENIE-DFCI-010423	GENIE-DFCI-010423-9961	34	Primary	DFCI-ONCOPANEL-2	Colorectal Cancer	Colon Adenocarcinoma	Primary tumor	227	1.15181	197.081	2	1.7364	0.00888889	0.00953457	0	0	0.199939	0.0319626	0.758564	0	0.758564	POLE	6	0	0	2
GENIE-MSK-P-0037898	GENIE-MSK-P-0037898-T01-IM6	36	Primary	MSK-IMPACT468	Colorectal Cancer	Colon Adenocarcinoma	Primary tumor	211	1.17127	180.146	NA	NA	NA	0	0	0	0.122309	0	0.877691	0	0.877691	POLE	6	2	0	1
GENIE-DFCI-091546	GENIE-DFCI-091546-350438	36	Primary	DFCI-ONCOPANEL-3	Colorectal Cancer	Colorectal Adenocarcinoma	Primary tumor	236	1.32528	178.075	2	1.50911	0.00851064	0	0	0	0.253329	0.0717501	0.67492	0	0.67492	POLE	6	2	0	1
GENIE-MSK-P-0040787	GENIE-MSK-P-0040787-T01-IM6	36	Primary	MSK-IMPACT468	Colorectal Cancer	Colon Adenocarcinoma	Primary tumor	165	1.17127	140.873	NA	NA	NA	0	0.0218824	0	0.0581616	0	0.919956	0	0.919956	POLE	6	2	0	2
GENIE-MSK-P-0036503	GENIE-MSK-P-0036503-T01-IM6	30	Primary	MSK-IMPACT468	Colorectal Cancer	Colon Adenocarcinoma	Primary tumor	140	1.17127	119.528	1	0.853773	0.00719424	0	0	0	0.299969	0.0937565	0.606274	0	0.606274	POLE	6	2	0	1
GENIE-MSK-P-0035103	GENIE-MSK-P-0035103-T01-IM6	32	Primary	MSK-IMPACT468	Colorectal Cancer	Colorectal Adenocarcinoma	Primary tumor	130	1.17127	110.991	NA	NA	NA	0	0	0	0.0908817	0	0.909118	0	0.909118	POLE	6	2	0	0
GENIE-DFCI-237117	GENIE-DFCI-237117-3170326	38	Primary	DFCI-ONCOPANEL-3.1	Colorectal Cancer	Colon Adenocarcinoma	Primary tumor	63	1.32528	47.5371	3	2.26367	0.0491803	0.00827752	0	0	0.409755	0.0140884	0.567879	0	0.567879	POLE	6	2	1	1
GENIE-MSK-P-0035742	GENIE-MSK-P-0035742-T01-IM6	30	Primary	MSK-IMPACT468	Colorectal Cancer	Rectal Adenocarcinoma	Primary tumor	23	1.17127	19.6368	1	0.853773	0.0454545	0	0	0	0.324979	0.119994	0.555027	0	0.555027	POLE	6	2	0	0
GENIE-MSK-P-0037073	GENIE-MSK-P-0037073-T01-IM6	36	Primary	MSK-IMPACT468	Colorectal Cancer	Colorectal Adenocarcinoma	Primary tumor	15	1.17127	12.8066	NA	NA	NA	0.0272622	0	0	0.219126	0	0.753611	0	0.753611	POLE	6	0	0	1
GENIE-MSK-P-0016099	GENIE-MSK-P-0016099-T01-IM6	35	Primary	MSK-IMPACT468	Endometrial Cancer	Uterine Endometrioid Carcinoma	Primary tumor	373	1.17127	318.457	1	0.853773	0.00268817	0	0	0	0.201964	0.0113062	0.78673	0	0.78673	POLE	6	1	0	1
GENIE-MSK-P-0049114	GENIE-MSK-P-0049114-T02-IM6	39	Primary	MSK-IMPACT468	Endometrial Cancer	Uterine Endometrioid Carcinoma	Primary tumor	251	1.17127	214.297	NA	NA	NA	0	0.0761066	0	0.00968142	0	0.914212	0	0.914212	POLE	6	2	0	2
GENIE-MSK-P-0032818	GENIE-MSK-P-0032818-T01-IM6	36	Primary	MSK-IMPACT468	Endometrial Cancer	Uterine Endometrioid Carcinoma	Primary tumor	239	1.17127	204.052	1	0.853773	0.00420168	0	0	0	0.162268	0.135135	0.702596	0	0.702596	POLE	6	2	0	2
GENIE-MSK-P-0013350	GENIE-MSK-P-0013350-T01-IM5	39	Primary	MSK-IMPACT410	Endometrial Cancer	Uterine Endometrioid Carcinoma	Primary tumor	139	1.05556	131.684	NA	NA	NA	0	0	0	0.110228	0	0.889772	0	0.889772	POLE	6	2	0	1
GENIE-VICC-474066	GENIE-VICC-474066-unk-1	34	Primary	VICC-01-T7	Endometrial Cancer	Uterine Endometrioid Carcinoma	Primary tumor	23	1.48557	15.4823	1	0.673141	0.0454545	0.0104311	0.0515848	0	0.142377	0.125112	0.670494	0	0.670494	POLE	6	2	0	0
GENIE-DFCI-172701	GENIE-DFCI-172701-2089992	37	Primary	DFCI-ONCOPANEL-3.1	Ovarian Cancer	Endometrioid Ovarian Cancer	Primary tumor	95	1.32528	71.6829	1	0.754557	0.0106383	0	0	0	0.0210355	0.0519854	0.926979	0	0.926979	POLE	6	2	0	1
GENIE-MSK-P-0000083	GENIE-MSK-P-0000083-T01-IM3	36	Primary	MSK-IMPACT341	Bladder Cancer	Bladder Urothelial Carcinoma	Primary tumor	117	0.93167	125.581	2	2.14668	0.0173913	0.198199	0	0.801801	0	0	0	0	0.801801	BRCA1/2	7	0	0	0
GENIE-DFCI-036670	GENIE-DFCI-036670-88461	33	Primary	DFCI-ONCOPANEL-3	Breast Cancer	Breast Invasive Ductal Carcinoma	Primary tumor	16	1.32528	12.0729	NA	NA	NA	0.0346209	0	0.589876	0.118031	0	0.257473	0	0.589876	BRCA1/2	7	0	0	0
GENIE-DFCI-136065	GENIE-DFCI-136065-1149872	38	Metastasis	DFCI-ONCOPANEL-3.1	Breast Cancer	Breast Invasive Ductal Carcinoma	Metastasis site unspecified	15	1.32528	11.3184	5	3.77278	0.5	0.167697	0	0.506085	0.226982	0	0	0.0992367	0.506085	BRCA1/2	7	0	0	0
GENIE-DFCI-088329	GENIE-DFCI-088329-332905	28	Primary	DFCI-ONCOPANEL-3	Colorectal Cancer	Rectal Adenocarcinoma	Primary tumor	21	1.32528	15.8457	3	2.26367	0.166667	0.0470985	0.144792	0.400298	0.289763	0	0.0442618	0.0737861	0.400298	BRCA1/2	7	0	0	0
GENIE-DFCI-011543	GENIE-DFCI-011543-10204	35	Primary	DFCI-ONCOPANEL-2	Glioma	Astrocytoma	Primary tumor	13	1.15181	11.2866	4	3.47279	0.444444	0.135904	0	0.44135	0.422746	0	0	0	0.44135	BRCA1/2	7	0	0	0
GENIE-MSK-P-0015772	GENIE-MSK-P-0015772-T01-IM6	34	Primary	MSK-IMPACT468	Mature B-Cell Neoplasms	Diffuse Large B-Cell Lymphoma, NOS	Primary tumor	27	1.17127	23.0519	4	3.41509	0.173913	0.0836903	0.0727075	0.56305	0.280553	0	0	0	0.56305	BRCA1/2	7	0	0	0
GENIE-DFCI-108836	GENIE-DFCI-108836-756528	31	Primary	DFCI-ONCOPANEL-3	Mature B-Cell Neoplasms	Diffuse Large B-Cell Lymphoma, NOS	Primary tumor	25	1.32528	18.8639	5	3.77278	0.25	0.0835459	0	0.6762	0.104047	0.136207	0	0	0.6762	BRCA1/2	7	0	0	0
GENIE-DFCI-136895	GENIE-DFCI-136895-1304189	28	Metastasis	DFCI-ONCOPANEL-3.1	Mature B-Cell Neoplasms	Diffuse Large B-Cell Lymphoma, NOS	Metastasis site unspecified	21	1.32528	15.8457	NA	NA	NA	0.0835713	0	0.654901	0.162731	0	0	0.0987964	0.654901	BRCA1/2	7	0	0	0
GENIE-DFCI-008582	GENIE-DFCI-008582-7258	30	Primary	DFCI-ONCOPANEL-2	Mature B-Cell Neoplasms	Diffuse Large B-Cell Lymphoma, NOS	Primary tumor	14	1.15181	12.1548	1	0.868198	0.0769231	0	0.114284	0.428932	0.380575	0	0.0762092	0	0.428932	BRCA1/2	7	0	0	1
GENIE-UCSF-10496	GENIE-UCSF-10496-6656T	30	Not Collected	UCSF-NIMV4-TO	Mature T and NK Neoplasms	Peripheral T-Cell lymphoma, NOS	Not Collected	23	1.38156	16.6479	3	2.17146	0.1	0.20384	0.0347303	0.614482	0.146948	0	0	0	0.614482	BRCA1/2	7	0	0	0
GENIE-MSK-P-0025368	GENIE-MSK-P-0025368-T01-IM6	34	Primary	MSK-IMPACT468	Melanoma	Uveal Melanoma	Primary tumor	398	1.17127	339.802	19	16.2217	0.05	0	0.00244366	0.590863	0.347892	0	0	0.0588012	0.590863	BRCA1/2	7	1	0	1
GENIE-MSK-P-0031935	GENIE-MSK-P-0031935-T01-IM6	38	Metastasis	MSK-IMPACT468	Non-Small Cell Lung Cancer	Large Cell Neuroendocrine Carcinoma	Metastasis site unspecified	16	1.17127	13.6604	3	2.56132	0.230769	0.191355	0.0163786	0.705567	0.0866996	0	0	0	0.705567	BRCA1/2	7	0	0	0

## Sheet: Figure 4d
Supplementary Data 8

## Sheet: Figure 4e
AYA_glioma_tmz	AYA_glioma_mmr	AYA_other_MMR		OA_glioma_tmz	OA_glioma_mmr	OA_other_mmr
0.00119048	0.0228311	0.461538		0.00980392	0.235294	0.293333
0.00755668	0	0.422535		0	0.538462	0.0526316
0.0049505	0.027972	0.545455		0.09375	0.16	0.551724
0	0	0.0454545		0.0588235	0	0.047619
0.00280899	0.00331126	0.583333		0.0333333	0.25	0.466667
0.026087	0.00398406	0.3125		0.0243902	0.1875	0.0882353
0.0333333	0.0333333	0		0.0253165	0.115385	0.176471
0.0392157	0.0149254	0.0625		0	0.111111	0.142857
0.0176991	0.377778	0.285714		0.00694444	0.142857	0.375
0.0185185	0.0188679	0.0714286		0.00740741	0	0.142857
0	0.170732	0.0666667		0.0124224	0.121212	0.583333
0.0126582	0.121951	0.3125		0.0465116	0.15625	0.25
0.011236	0.230769	0.411765		0.00515464	0.166667	0.5
0.0151515	0	0.274691		0.00671141	0.235294	0.0735294
0.0612245	0.444444	0.0107527		0.00735294	0.0444444	1.14286
0.0116279	0.470588	0.376471		0.0434783	0.037037	0.692308
0.0555556	0.111111	0.273504		0	0.0915663	0.733333
0	0.416667	0.485714		0	0.25	0.333333
0.1	0.285714	0.533333		0.00925926	0.0434783	0.111111
	0.0625	0.637681		0.0222222	0.0364964	0.65
	0.454545	0.648148		0	0.105263	0.380952
	0.2	0.469697		0.0434783	0.129032	0.233333
	0.368421	0.319444		0.00769231	0.0179372	0.153846
	0.0714286	0.109756		0.0416667	0.0333333	0.411765
	0.5	0.0736842		0.0666667	0.0327869	0.45
	0	0.308824		0.0285714	0.0367647	0.0666667
	0	0.680851		0.0212766	0.114754	0
	0	0.42623		0	0.16	0.388889
	0.454545	0.535714		0	0.157895	0.0290456
	0.142857	0.566038		0.04	0.157895	0.241379
	0.25	0.553571		0	1.30769	0.0769231
	0	0.16		0.0377358	0.0225352	0.0714286
	0.25	0.367347		0	0.0588235	0.0769231
	0.230769	0.37037		0.04	0.0967742	0.133333
		0.294118		0.0204082	0.0963855	0.487179
		0.553191		0.0434783	0.0179856	1.27273
		0.585366		0.0252101	0.166667	0
		0.0746269		0.047619	0.078125	0
		0.613636		0.0677966	0.0540541	0.769231
		0.510638		0.020202	0.111111	0.0483871
		0.0967742		0.0740741		0.0851064
		0.116667		0.0178571		0.047619
		0.65		0.0535714		0.526316
		0.512821		0		0.411765
		1		0		0.478261
		0.574468		0		0.214286
		0.266667		0		0.142857
		0.487179		0.03125		0.71875
		0.72973		0.0141844		0.266667
		0.454545		0.03125		0.666667
		0.714286		0		0.461538
		0.0681818		0.0123457		0.432836
		0.8125		0.0201005		0.292683
		0.567568		0.05		0.16129
		0.390244		0.0132626		0.222222
		0.390244		0.05		0.692308
		0.628571		0.0714286		0.140351
		0.410256		0.0347826		0.0285714
		0.351351		0.019802		0.473684
		0.410256		0.0549451		0.272727
		0.428571		0.0833333		0.45
		0.214286		0.0243902		0.588235
		0.307692		0.0277778		0.4
		0.159091		0.0168067		0.5
		0.72		0		0.408163
		0.22449		0.0113636		0.166667
		0.339623		0.00549451		0.384615
		0.5		0.0253165		0.0740741
		0.25		0		0.52
		0.8		0		0.283333
		0.363636		0		0.25
		0.571429		0.0322581		0.130435
		0.653846		0		0.366667
		0.68		0.0863309		0.133333
		0.44		0.0164474		0.648649
		0.047619		0.0149254		0.361111
		0.727273		0.173913		0.45
		0.37037		0.0909091		0.285714
		0.947368		0		1
		0.52381		0.00628931		0.347826
		0.944444		0.00793651		0.7
		1		0.0138889		0.5625
		0.454545		0		0.460317
		0.233333		0.0277778		0.9
		0.277778		0		0.166667
		0.555556		0.0576923		0.4
		0.75		0.00892857		0.414634
		0.75		0.0526316		0.454545
		0.529412		0		0.0166667
		0.238095		0.030303		0.625
		0.642857		0.00574713		0.310345
		0.130435		0.00847458		0.183673
		0.111111		0.0277778		0.245614
		0.125		0		0.133333
		0				0.102564
		0.214286				0.0075
		0.5				0.539683
		0.272727				0.480769
		0.153846				0.263158
		0.153846				0.5
		0.181818				0.461538
		0.181818				0.333333
		0.025641				1.05
		0.306667				1.13636
		0.675				0.285714
		0.5				0.0555556
		0.8				0.142857
		0.5				0.205882
		0.88				0.463415
		0.0666667				0.0322581
		0.3				0.794872
		0				1.0625
		0.0935673				0.227273
		0.272727				0.444444
		0.12				0.115385
		0.0833333				0.84
		0.1875				0.176471
		0.352941				0.576923
		0.25				0.486486
		0.0625				0
		0.0666667				0.6
		0				0.0384615
		0				0.037037
		0				0.565217
		0.0348525				0.133333
		0.133333				0.5
		0.441176				0.333333
		0.708333				0.208333
		1.33333				0.483333
		0.466667				0.583333
		0.230769				0.928571
		0.0769231				0.772727
		0.7				0.391304
		0.0833333				0.447368
		0.857143				0.793103
		0.230769				0.512821
						0.111111
						0.473684
						0.363636
						0.176471
						0.45
						0.538462
						0.866667
						0.235294
						0.4
						0.0923077
						0.0117302
						0.558824
						0.266667
						0.6
						0.736842
						0.0714286
						0.538462
						0.441176
						0.411765
						0.365854
						4.25
						0.5
						0.714286
						0.322581
						0.105263
						0.0909091
						0.24
						0.0204082
						0.142857
						0.185185
						0.153846
						0.452381
						0.0952381
						0.307692
						0.461538
						0.181818
						0.02
						0.0625
						0.140351
						0.5
						0.7
						0.1875
						0.588235
						0.583333
						0.3125
						0.4
						0.486486
						0.309524
						0.136364
						0.254545
						0.105263
						0.391304
						0.333333
						0.608696
						0.0555556
						0.0441176
						0.111111
						0.928571
						0.666667
						0.636364
						0.125
						0.277778
						0.777778
						0.5
						0.393939
						0.625
						0.112782
						0.191489
						0.155556
						0.347826
						0.352941
						0.571429
						0.277778
						0.147059
						0.25
						0
						0.465116
						0.526316
						0
						0.25
						0.352941
						0.157895
						0.444444
						0.5
						0.545455
						0.296296
						0.457143
						0.125
						0.214286
						0.454545
						0
						0.545455
						0.176471
						0.307692
						0.0714286
						0.09375
						0.0714286
						0.166667
						0.333333
						0.115385
						0
						0.125
						0
						0.263158
						0.333333
						0.285714
						0.170732
						0.285714
						0.208333
						0.818182
						0.416667
						0.7
						0.109589
						0.666667
						0.235294
						0.62069
						0.275862
						0.5
						0.2
						0.6875
						0.0283688
						0.580645
						0.25
						0.363636
						0.363636
						0.1
						0.75
						0.333333
						0.371429
						0.2
						0.111111
						0.392857
						0.108108
						0.351351
						0.2
						0.5
						0.00609756
						0.309524
						0.105263
						0.25
						0.12
						0.413793
						0.5
						0.0588235
						0.5
						0.285714
						0.0434783
						0.189189
						0.586207
						0.666667
						0.125
						0.736842
						0.5
						0.363636
						0.294118
						0.0454545
						0.625
						0.918919
						0.311111
						0.0675676
						0.615385
						0.666667
						0.666667
						0.56
						0.361702
						0.413793
						0.5
						0.0736842
						0.25
						0.05
						0.432432
						0.510638
						1.12
						0.25
						0.517241
						0.0434783
						0.277778
						0.294118
						0.452381
						0.652174
						0.466667
						0.387097
						0.6
						0.8125
						0
						0.666667
						0.571429
						0.470588
						0.0833333
						0.567568
						0.545455
						0.363636
						0
						0.0851064
						0.3125
						0.266667
						0.307692
						0.5
						0.0666667
						1
						0.105263
						0.4
						0.724138
						0.36
						0.769231
						0.333333
						1.25
						0.488889
						0.00763359
						0.0384615
						0.724138
						0.470588
						0.214286
						0.0408163
						1
						0.464286
						0.377778
						0.404255
						0.733333
						0.647059
						0.62963
						0.344828
						0.869565
						0.244898
						0.857143
						0.545455
						0.64
						0.5625
						0.435294
						0.611111
						0.423729
						0.294118
						0.789474
						0.489796
						0.52
						0.8
						0.64
						0.25
						0.615385
						0.0352423
						0.452381
						0.3
						0.380952
						1
						0.588235
						0.0394737
						0.479167
						0
						0.666667
						0.9
						0.454545
						0.384615
						0.419355
						0.45
						0.727273
						0.46875
						0.652174
						0.204545
						0.361111
						0.205882
						1.05263
						0.422222
						0.526316
						0.431818
						0.5
						0.0526316
						0.333333
						0.1875
						0.588235
						0.444444
						0.571429
						0.333333
						0.75
						0.0555556
						0.692308
						0.666667
						0.125
						0.526316
						0.0666667
						0.272727
						0.846154
						0.925926
						0.483871
						0.611111
						0.4
						0.0333333
						0.294118
						0.636364
						0.777778
						0.5
						0.7
						0.307692
						0
						0.5625
						0.594595
						0
						0.5
						0.354167
						0.471698
						0.923077
						0.842105
						0.688889
						0.72
						0.357143
						0.322581
						0.489796
						0.485714
						0.583333
						0.785714
						0.416667
						0.117647
						0.365854
						0.382979
						0.333333
						0.15
						0.3125
						0.130435
						0.46875
						0.487179
						0.8
						0.416667
						0.518519
						0.791667
						0.571429
						0.416667
						0.791667
						0.136364
						0.5
						0.1341
						0.0666667
						0.176471
						0.0181818
						0.0625
						0.153846
						0.285714
						0.216216
						0.517857
						0
						0.5
						0.4
						0.224138
						0.04
						0.833333
						0.666667
						0.285714
						0.0833333
						0.785714
						0.0208333
						0.172414
						0.53125
						0.464286
						0.307692
						0.375
						0.210526
						0.352941
						0.176471
						0.294118
						0.555556
						0.133333
						0.611111
						0.0182648
						0.208333
						0.0847458
						0.619048
						0.909091
						0.782609
						0.0168067
						0.0188679
						0.294118
						0.586207
						0.152542
						0.13253
						0.235294
						0.277778
						0.789474
						0.333333
						0.133333
						0.1875
						0.181818
						0.72
						0.310345
						0.647059
						1.10526
						0.352941
						0.25
						0.0625
						0.307692
						0.315789
						0.416667
						0.238095
						0.0909091
						0.289474
						0.166667
						0.2
						0.551724
						0.214286
						0.0540541
						0.464286
						0.133333
						0.5
						0.689655
						0.0701754
						0.0178571
						0.71875
						0.423077
						0.432432
						0.432432
						0.0416667
						0.4
						0.782609
						0
						0.392857
						0.333333
						1.875
						0.428571
						0.4375
						0.315789
						0.777778
						0.05
						0.615385
						0.611111
						0.173913
						0.541667
						0.105263
						0
						0.441176
						0.0555556
						0.6
						0.192308
						0
						0.159091
						0.5625
						0.521739
						0.222222
						0.238095
						0.125
						0.047619
						1
						0.318182
						0.545455
						0.111111
						0.204545
						0.65
						1.11111
						0.56
						0.25
						0.487805
						0.615385
						0.515152
						0.612903
						0.222222
						0.588235
						0.318182
						0.105263
						1.04348
						0
						0.944444
						0.705882
						0.432432
						0.666667
						0.285714
						0.232558
						0
						0.512821
						0.294118
						0.0387097
						0
						0.566667
						0.484848
						0.565217
						0.0526316
						0.543478
						0.285714
						0.458333
						0.294118
						0.548387
						0.642857
						0.6
						0.490909
						0.173913
						0.333333
						0.263158
						0.8
						0.925
						0.153846
						0.705882
						0.769231
						0.666667
						0.315789
						0.621622
						0.111111
						0.266667
						0.4
						0.526316
						0.25
						0.666667
						0
						0.2
						0.4
						0.92
						0.75
						0.491525
						0.423077
						0.8
						0.628571
						0.264706
						0.590909
						0.359551
						0.541667
						0.0419162
						0.76
						0.75
						0.9375
						0.447368
						0.259259
						0.195122
						0.433333
						0.576923
						0.6
						0.896552
						0.541667
						0.142857
						0.416667
						0.0151844
						0.740741
						1
						0.6875
						1.28571
						0.05919
						0.722222
						0.714286
						0.471429
						0.361702
						0.916667
						1.28571
						0.594595
						0.666667
						0.827586
						1.25
						0.904762
						0.615385
						0.533333
						0.8
						0.448276
						0.585366
						0.576923
						0.552632
						0.333333
						0.369565
						0.2
						0.515152
						1
						0.37931
						0.363636
						0.55
						0
						0.451613
						0.538462
						0.516129
						0.492958
						0
						0
						0.35
						0.126697
						0.576923
						0.618182
						0.361702
						1.22222
						0.857143
						0.42963
						0.894737
						2
						0.483871
						0.818182
						0.40625
						0.54023
						0.4
						0.65
						0.364583
						1.04762
						0.555556
						0.530303
						0.1875
						0.121212
						2
						0
						0.642857
						0.85
						0.157895
						0.722222
						0.875
						0.75
						0.509434
						0.5
						0.25641
						0.452381
						0.916667
						0.473684
						0.0416667
						0.222222
						0.5
						0.4
						0.333333
						0.722222
						0.7
						0.0882353
						0.365385
						0
						0.636364
						0.464286
						0.527778
						0.758621
						0.764706
						0.559322
						0.772727
						0.863636
						0.0385757
						0.571429
						0.757576
						0.538462
						0.568182
						0.52381
						0.190476
						0.166667
						0.15
						0.030303
						0.142857
						0.45283
						0.466667
						0.210526
						0.0416667
						0.553191
						0.405405
						0.785714
						0.0888889
						0.375
						0.208333
						0.436364
						0.367347
						0.1
						0.346154
						1
						0.428571
						0.62069
						0.588235
						0.6
						0.407407
						0.54902
						0.659574
						0.581395
						0.047561
						0.0357143
						0.166667
						0.0502793
						0.347826
						0.416667
						0.734694
						0.928571
						0.0146252
						0.571429
						0.297619
						0.0416667
						0.423077
						0.566667
						0.568182
						0.15
						0.758621
						0.05
						0.166667
						0.5
						0.272727
						0.36
						1.05263
						0.16129
						0.306122
						0.628571
						0.851852
						0.961538
						0.233333
						0.780488
						0.3
						0.157895
						0.166667
						0.296296
						0.384615
						0.472222
						0.615385
						0.578947
						0.142857
						0.375
						1.5
						0.0416667
						0.154639
						0.148148
						0.783784
						0.5
						0.714286
						0.142857
						0.0869565
						0.581395
						0
						0.521739
						0.8
						0
						0.508197
						0.105263
						0.421053
						0.516129
						0.110577
						0.047619
						0.241379
						1.1875
						0.0137931
						0.05
						0.0208333
						0.151515
						0.0416667
						0.722222
						0.5
						0.166667
						0.142857
						0.157895
						0.25
						0.857143
						0.642857
						0.444444
						0.392857
						0.321429
						0.826087
						0.043573
						0.190476
						1
						0.317073
						0.5
						0.166667
						0.235294
						0.652174
						0.95
						0.105263
						0.534884
						0.5
						0.457143
						0.0487805
						0.727273
						0.909091
						0.608696
						0.727273
						0.0972222
						0.1
						0.422535
						0.857143
						0.485714
						0.166667
						0.481481
						0.0689655
						0.619048
						0.588235
						0.0434783
						0.0952381
						0
						0.1
						0.0833333
						0.0869565
						0.473684
						0.428571
						0.468085
						0.52381
						0.766667
						0.793103
						0.00578035
						0.357143
						0.368421
						0.692308
						0.0638298
						0.130435
						0.05
						0.790698
						0.720588
						0.84
						0.296296
						0.102941
						0.47619
						0.328125
						0.366667
						0.428571
						0.513514
						0.708333
						0.595238
						0.638889
						0.333333
						0.863636
						1.14286
						0.823529
						0.701754
						0.526316
						0.125
						1
						0.6
						1.66667
						0.0789474
						0.0322581
						0.391304
						0.347826
						0.727273
						0.545455
						0.470588
						0.634146
						0.2
						0.2
						0.538462
						0.05
						0.513514
						0.612903
						0.636364
						0.148148
						1.23077
						0.571429
						0.375
						0.754717
						0.769231
						0.333333
						0.485714
						0.285714
						0.0526316
						0.461538
						0.391304
						0.411765
						0.607143
						0.304348
						0.604651
						0.0555556
						0.375
						0.588235
						0.846154
						0.541667
						1
						0.5
						1.36842
						0.16129
						0.714286
						0.613636
						0.291667
						0.0588235
						0.684211
						0.5
						0.181818
						0.5
						0.285714
						0.5
						0.568182
						0.111111
						0.157895
						0.814815
						0.52
						1.28571
						0.517857
						0.58
						0.424242
						0.513514
						0.125
						0.565217
						0.510638
						1
						0.4
						0.166667
						0.25
						1.23077
						0.826087
						0.638889
						0.563636
						0.305556
						0.666667
						0.533333
						0.387097
						0.565217
						0.647059
						0.564516
						0.448276
						0.163265
						0.178082
						0.407895
						0.207317
						0.389831
						0.52381
						0.342857
						0.0869565
						0.2
						0.0212766
						0
						0.22449
						0.45
						0.302326
						1.18182
						0.208333
						0.323529
						0.354839
						0.882353
						0
						0.4
						0.666667
						0.537313
						0.47619
						0.65
						0.315789
						0.00230947
						0.00590551
						0.56
						0.5
						0.65
						0.136364
						0.529412
						0.306667
						0.482759
						0.492958
						0.0588235
						0.111111
						0.611111
						0.666667
						0.5
						0.851852
						0.692308
						0.708333
						0.484848
						0.294118
						0.0526316
						0.590909
						0.375
						0.72093
						0.470588
						0.1875
						0.0526316
						0.62069
						0.727273
						0.25
						0.263158
						0.261364
						0.45679
						0.440678
						0.72973
						0.685714
						0.666667
						0.681818
						0.347826
						0.545455
						0.777778
						2
						0.477778
						0.145833
						0.478261
						0.339286
						0.45679
						0.390244
						0.75
						0.333333
						0.537037
						0.657534
						0.365385
						0.6
						0.0809399
						0.307692
						0.346154
						0.464286
						0.634146
						0.5
						0.611111
						0.105263
						0.102041
						0.518519
						0.944444
						0.583333
						0.666667
						0.72
						0.0909091
						1.11111
						1.14286
						0.0895522
						0.5
						0.875
						0.434783
						1.11765
						0.22449
						0.294118
						0.3
						0.461538
						0.888889
						0.358974
						0.3
						0.140468
						1.27273
						0.433333
						0.909091
						0.6
						0.75
						0.0571429
						1.09524
						0.72
						0.470588
						0.395833
						0.2
						0.72
						0.0954545
						0.146067
						0.769231
						0.292683
						0.448276
						0.290323
						0.68
						0.3125
						0.390244
						0.117647
						0.75
						0.896552
						0.616667
						0.333333
						0.588235
						0.595238
						0.135593
						0.181818
						0.0789474
						1.05263
						0.333333
						0.589744
						0.653846
						0.548387
						0.615385
						0.724138
						0.508772
						0.76
						0.869565
						0.740741
						0.705882
						0.388889
						0.357143
						0.285714
						0.5625
						0.540541
						0.525
						0.84
						0.153846
						0.333333
						0.4375
						0.416667
						0.4375
						0.756757
						0.463415
						0.296296
						0.590164
						0.08
						0.394737
						0
						0.0869565
						0.10559
						0.0952381
						0.210526
						0.477612
						0.05
						0.657895
						0.047619
						0.00712589
						0.682927
						0.105263
						0.62069
						0.5
						0.478873
						0.1
						0.105263
						0.05
						0.510638
						0.333333
						0.268519
						0.148148
						0.333333
						0.619048
						0.0526316
						0.442857
						0.586207
						0.486239
						0.722222
						0.44898
						0.494118
						0.0454545
						0.8
						0.05
						0.711111
						0.261905
						0.047619
						0.15
						0
						0.047619
						1.15789
						0.384615
						0.333333
						0.0522193
						0.4
						0.33871
						0.315789
						0.653846
						0.116279
						0.65
						0
						0.333333
						0.116279
						0.310345
						0.184211
						0.545455
						0.45098
						0.8
						0.619048
						0.6875
						0.46875
						1
						0.5
						0.00334448
						0.628571
						0.615385
						0.695652
						0.181818
						0.294118
						0.725
						0.207207
						0.673913
						0.208333
						0.769231
						0.185185
						0.428571
						0.674419
						0.461538
						0.183908
						0.382353
						0.0948276
						0.729167
						0.541667
						0.529412
						0.545455
						0.111111
						0.333333
						0.47619
						0.45614
						0.131579
						0.418605
						0.555556
						0.255814
						0.0397022
						0.321429
						0.608696
						0.0381471
						0.677419
						0.125
						1.15385
						1.13333
						0.354167
						1.11765
						0.529412
						0.0885246
						1.30769
						0.666667
						0.625
						0.488889
						0.236842
						1.3
						0.446809
						1.03846
						0.354839
						0.18
						0.117647
						0.166667
						0.583333
						0.230769
						0.75
						0.646154
						0.511111
						0.137931
						0.611111
						0.423077
						0.75
						0.913043
						0.517241
						0.00819672
						0.516129
						0.305556
						0.680851
						0.8
						0.608696
						0.45
						0.428571
						0.5
						0.0357143
						0.702128
						0.5
						0.59375
						0.5
						0.322034
						0.578947
						1.04167
						0.7
						0.466667
						0.47619
						0.54386
						0.6
						0.5
						0.952381
						0.818182
						0.955556
						0.695652
						0.631579
						0.894737
						0.280702
						0.308824
						1
						0.132353
						0.3
						0.0655738
						0.184211
						0.147059
						0.0961538
						0.08
						0.142857
						0.18
						0.0689655
						0.181818
						0
						0.0681818
						0
						0.133333
						0.137931
						0.142857
						0.227273
						0.109589
						0.0588235
						0.117647
						0.214286
						1
						0.783784
						0.105263
						0.733333
						0.105263
						0.101449
						0.047619
						0.378151
						0.485714
						0.627907
						0.136364
						0.103448
						0.529412
						0.514286
						0.557692
						0.105263
						0.105882
						1
						0.047619
						0.00687285
						0.12766
						0.517241
						0.794872
						0.333333
						0.90625
						0.285714
						0.738095
						0.1
						0.722222
						0.0454545
						0.5
						0.310345
						0.545455
						0.2
						0.373134
						0.368421
						1.03333
						0.52
						0.388889
						0.818182
						0.772727
						0.0454545
						0.833333
						0.666667
						0.3125
						0.037037
						0.363636
						0.32
						0.511628
						0.555556
						0.892857
						1.07407
						0.3
						0.25
						0.522727
						0.5625
						0.933333
						1.08333
						1.2
						0.512821
						0.705882
						0.436364
						0.644444
						0.8
						0.185185
						0.636364
						0.285714
						0.734375
						0
						0.925926
						0.533333
						0.464286
						0.740741
						0.605634
						0.571429
						0.48
						0.954545
						0
						0.541667
						1
						0.954545
						0.764706
						0.576271
						0.545455
						0.261261
						0.518519
						0.909091
						0.894737
						0.566667
						0.391304
						0.461538
						0.615385
						0.666667
						0.0555556
						0.333333
						1
						0.221311
						0.52381
						0.296296
						0.392857
						0.642857
						0.322581
						0.365854
						0.333333
						0.05
						0.157895
						0.73913
						0.71875
						0.0246914
						0.409091
						0.54
						0.5625
						0.156863
						0.478261
						0.6
						0.391304
						0.473684
						0.5
						0.689655
						0.933333
						0.208333
						0.730769
						1.38095
						0.833333
						0.461538
						1.11111
						0.574074
						0.00630252
						0.0628571
						0.928571
						0.678571
						0.175
						0.493151
						0.8
						0.157895
						0.923077
						0.769231
						0.238095
						0.78
						0.520833
						0.235294
						0.714286
						0.473684
						0.76
						0.0778689
						0.451613
						0.8
						0.842105
						0.636364
						0.426667
						0.421875
						0.644444
						0.2
						0.642857
						0.47619
						0.487179
						1.71429
						0.692308
						0.516129
						1
						0.777778
						0.428571
						0.541667
						0.394737
						0.0454545
						0.175
						0.6875
						0.521739
						1.15385
						0
						0.37931
						0.491803
						0.575758
						0.457143
						0.615385
						0.0574713
						0.119048
						0.518519
						0.673469
						0.62963
						0.695652
						0.357143
						1
						0.55102
						0.44186
						0.454545
						0.363636
						1.07692
						0.0925926
						0.0392157
						0.842105
						0.0333333
						0.279412
						0.525
						0.64
						0.8
						0.365854
						0.0193237
						1.27273
						0.571429
						0.434783
						1.11111
						0.117647
						0.0373832
						0.423077
						0.952381
						0.78125
						0.857143
						0.583333
						0.44
						0.0384615
						0.265625
						0.53125
						0.722222
						0.956522
						0.675676
						0.142857
						0.0689655
						0.4
						0.756757
						0.386364
						0.583333
						0.315789
						0.9
						0.65625
						0.365854
						0.615385
						0.407407
						0.8
						0.0810811
						0.589744
						0.526316
						0.933333
						0.666667
						0.62963
						0.2
						0.472222
						0.363636
						0.325581
						0.0606061
						0.173913
						0.0454545
						0.047619
						0.215686
						0.0144928
						0.0652174
						0.0625
						0.636364
						0.125
						0
						0
						0.0416667
						0
						0
						0
						0.0357143
						0.0210526
						0
						0.486486
						0.571429
						0.724138
						0.5
						0.684211
						0.567568
						0.192982
						0.542553
						0.00821918
						1.09375
						0.285714
						0.692308
						0.64
						0.607143
						0.619048
						0.03367
						0.714286
						0.652174
						0.5625
						0.248366
						1
						0.5
						0.724138
						0.733333
						0.571429
						0.565789
						0.607143
						0.423077
						0.666667
						0.52381
						1.17391
						0.0746269
						0.692308
						1.5
						0.0280112
						0.9
						0.588235
						0.575758
						0.340909
						0.69697
						0.00569801
						0.785714
						0.4
						0.108696
						0.152542
						0.87234
						0.473684
						0.541667
						0.55814
						0.340426
						0.5
						0.171429
						0.36
						0.0227273
						0.714286
						0.111111
						0.659574
						0.666667
						0.655172
						0.636364
						0.625
						0.730769
						0.811321
						0.1875
						0.384615
						0.0666667
						0.7
						0.642857
						0.642857
						0.454545
						0.448276
						1.125
						0.5
						0.0166359
						0.315315
						0.488889
						0.190476
						0.357143
						0.607843
						0.382353
						0.0967742
						0.59375
						1.04167
						0.6
						0.882353
						0.26087
						0.409091
						0.545455
						0.0625
						0.1875
						0.238095
						0.435897
						0.4
						0.761905
						0.666667
						0.173913
						0.04
						0.666667
						0.617647
						0.567568
						0.24
						0.722222
						0.078125
						0.322581
						0.222222
						0.6
						0.268293
						0.307692
						0.791667
						0.58
						1.16667
						0.123077
						0.0454545
						0.555556
						0.583333
						0.615385
						0.675676
						0.428571
						0.530612
						0.357143
						0.105263
						0.636364
						0.767442
						1.26923
						0.461538
						0.580645
						0.606061
						1.17391
						0.75
						0.818182
						0.294118
						1.36364
						0.4375
						0.15
						0.633333
						0.631579
						0.489796
						0.560976
						0.857143
						0.027027
						0.555556
						0.315789
						1.11111
						0.44
						0.470588
						0.631579
						0.814815
						0.583333
						0.5
						0.222222
						0.48
						0.345455
						0.119048
						0.0204082
						0.45614
						0.62069
						0.25
						0.0746269
						0.16
						0.194444
						0.941176
						0.366667
						0.526316
						1.15385
						0.866667
						0
						0.475
						0.636364
						0.0909091
						0.1
						0.172414
						0.272727
						0.0526316
						0.142857
						0.5
						0.9375
						0.5
						0.5
						0.0526316
						0.217391
						0.756098
						0.625
						0.0454545
						0
						0.370968
						0.53125
						0.939394
						0.0416667
						0.1
						0.147651
						0.279412
						0
						0.466667
						0.3125
						0.0225989
						0.571429
						0.766667
						0.4
						0.666667
						0.921053
						0.181818
						0.05
						0.21875
						1.38889
						0.28125
						0.137931
						0.647059
						1.07143
						0.0526316
						0.130435
						0.515152
						0.6
						0.564103
						0.471698
						0.529412
						0.242857
						0.111111
						0.37037
						0.32716
						0.561905
						0.933333
						0.333333
						0.432432
						0.509434
						0.24
						0.24
						0.0253165
						0.636364
						0.87234
						0.272727
						0.15873
						0.466667
						0.692308
						0.461538
						0.111111
						0.714286
						0.3
						0.842105
						0.235294
						0
						0.0740741
						0.166667
						0.522727
						0.531915
						0.34
						0.666667
						0.777778
						0
						0.05
						0.487179
						0.047619
						0.253968
						0.678571
						0.0666667
						0.285714
						0.0689655
						0.290323
						0.537313
						0.588235
						0.625
						0.784314
						0.697674
						0.852941
						0.111111
						0.15
						0.00828157

## Sheet: Figure 5
	Non-Small Cell Lung Cancer	Melanoma	Gastrointestinal Stromal Tumor	Breast Cancer	Thyroid Cancer	Leukemia	Esophagogastric Cancer	Hepatobiliary Cancer	Nerve Sheath Tumor	Colorectal Cancer	Ovarian Cancer	Soft Tissue Sarcoma	Bone Cancer	Glioma	CNS Cancer	Pancreatic Cancer	Cancer of Unknown Primary	Cervical Cancer	Germ Cell Tumor	Head and Neck Cancer	Renal Cell Carcinoma
LEVEL_1	0.476378	0.434343	0.413793	0.299118	0.254098	0.172996	0.122222	0.0794702	0.0705882	0.0362694	0.0535714	0.0234375	0	0.00291545	0.00970874	0.00775194	0.0044843	0	0	0	0
LEVEL_2	0.023622	0.00252525	0	0.0713713	0	0	0	0	0	0.0227979	0	0.003125	0.0179211	0.0131195	0	0	0	0	0	0	0
LEVEL_3A	0.0393701	0.174242	0	0.0489174	0.0696721	0	0	0.0397351	0	0	0	0.003125	0	0	0	0.0387597	0	0	0	0.018018	0.00613497
LEVEL_3B	0.0275591	0.0530303	0.045977	0.0922213	0.405738	0.00421941	0.172222	0.125828	0.105882	0.320207	0.232143	0.132812	0.0573477	0.705539	0.0873786	0.155039	0.219731	0.222222	0.137795	0.108108	0.141104
LEVEL_4	0.0944882	0.0505051	0.091954	0.0825982	0.0409836	0.0337553	0.161111	0.139073	0.376471	0.27772	0.241071	0.115625	0.283154	0.0787172	0.135922	0.403101	0.121076	0.0718954	0.104331	0.225225	0.0920245
